# Supplementary material for: Global Geographic Diversity and Distribution of the Myxobacteria
Source: Microbiol Spectr. 2021 Jul 14;9(1):10.1128/spectrum.00012-21. doi: 10.1128/spectrum.00012-21 (PMC8552515; doi:10.1128/spectrum.00012-21)
Supplement: SUPPLEMENTAL FILE 2 — Download SPECTRUM00012-21_Supp_2_seq2.xlsx, XLSX file, 0.7 MB [file spectrum00012-21_supp_2_seq2.xlsx]

## Sheet: 10000 samples
			Sample numbers		Myxobacterial numbers		Cultured myxobacteria		Genome-sequenced myxobacteria
Sample ID	EMPO_1	EMPO_3	OTUs	Reads	OTUs	Reads	OTUs	Reads	OTUs	Reads
1001.SKB1	Free-living	Soil (non-saline)	964	5000	40	212	13	84	12	80
1001.SKB2	Free-living	Soil (non-saline)	1025	5000	44	272	14	114	14	114
1001.SKB3	Free-living	Soil (non-saline)	1012	5000	41	227	8	87	8	87
1001.SKB4	Free-living	Soil (non-saline)	862	5000	34	265	12	170	12	170
1001.SKB6	Free-living	Soil (non-saline)	823	5000	31	254	12	174	12	174
1001.SKB7	Host-associated	Plant rhizosphere	204	5000	3	4	0	0	0	0
1001.SKB8	Host-associated	Plant rhizosphere	250	5000	8	20	2	8	2	8
1001.SKB9	Host-associated	Plant rhizosphere	282	5000	11	24	2	3	2	3
1001.SKD2	Free-living	Soil (non-saline)	821	5000	40	182	13	100	13	100
1001.SKD3	Free-living	Soil (non-saline)	945	5000	47	175	20	99	19	97
1001.SKD6	Free-living	Soil (non-saline)	1074	5000	46	295	18	140	16	137
1001.SKD7	Host-associated	Plant rhizosphere	329	5000	7	17	1	3	1	3
1001.SKD8	Host-associated	Plant rhizosphere	256	5000	6	21	3	5	3	5
1001.SKM3	Free-living	Soil (non-saline)	1032	5000	43	219	11	108	11	108
1001.SKM5	Free-living	Soil (non-saline)	834	5000	33	250	10	124	9	123
1001.SKM7	Host-associated	Plant rhizosphere	327	5000	9	48	2	2	2	2
1001.SKM9	Host-associated	Plant rhizosphere	227	5000	9	17	3	5	3	5
1024.MU002.C3.HA.2.66.rhizo.6.11.G1.L00	Host-associated	Plant rhizosphere	1508	5000	65	116	22	43	16	33
1030.TVF.2004.Loc1.D0.Rep4	Free-living	Soil (non-saline)	576	5000	12	20	1	1	1	1
1030.TVF.2004.Loc1.D10.Rep5	Free-living	Soil (non-saline)	826	5000	25	57	3	11	3	11
1030.TVF.2004.Loc2.D0.Rep1	Free-living	Soil (non-saline)	911	5000	25	83	4	9	3	5
1030.TVF.2004.Loc3.D0.Rep1	Free-living	Soil (non-saline)	805	5000	32	60	3	8	3	8
1030.TVF.2004.Loc3.D0.Rep3	Free-living	Soil (non-saline)	629	5000	15	22	3	4	2	3
1030.TVF.2004.Loc3.D10.Rep2	Free-living	Soil (non-saline)	830	5000	26	43	3	10	2	5
1030.TVF.2004.Loc4.D10.Rep1	Free-living	Soil (non-saline)	539	5000	21	33	5	6	4	5
1030.TVF.2004.Loc5.D0.Rep2	Free-living	Soil (non-saline)	782	5000	15	44	3	3	3	3
1030.TVF.2004.Loc5.D0.Rep3	Free-living	Soil (non-saline)	855	5000	28	62	4	5	3	4
1030.TVF.2004.Loc5.D10.Rep3	Free-living	Soil (non-saline)	554	5000	17	34	3	9	2	6
1030.TVF.2004.Loc5.D10.Rep5	Free-living	Soil (non-saline)	479	5000	8	13	2	3	1	2
1030.TVF.2010.Loc2.D0.Rep3	Free-living	Soil (non-saline)	443	5000	11	45	0	0	0	0
1030.TVF.2010.Loc2.D10.Rep4	Free-living	Soil (non-saline)	561	5000	17	32	5	8	4	5
1030.TVF.2010.Loc3.D0.Rep3	Free-living	Soil (non-saline)	417	5000	14	22	3	3	3	3
1030.TVF.2010.Loc4.D0.Rep3	Free-living	Soil (non-saline)	444	5000	8	32	2	5	2	5
1030.TVF.2010.Loc4.D0.Rep4	Free-living	Soil (non-saline)	646	5000	15	47	2	3	1	2
1030.TVF.2010.Loc5.D0.Rep3	Free-living	Soil (non-saline)	600	5000	15	47	3	8	3	8
1030.TVF.2010.Loc5.D10.Rep4	Free-living	Soil (non-saline)	748	5000	23	110	4	18	3	8
1030.TVF.Control.Loc1.D10.Rep1	Free-living	Soil (non-saline)	287	5000	5	7	2	3	2	3
1030.TVF.Control.Loc2.D0.Rep4	Free-living	Soil (non-saline)	483	5000	14	24	1	4	0	0
1030.TVF.Control.Loc2.D10.Rep2	Free-living	Soil (non-saline)	367	5000	9	11	1	1	1	1
1030.TVF.Control.Loc2.D10.Rep3	Free-living	Soil (non-saline)	425	5000	11	20	2	5	2	5
1030.TVF.Control.Loc2.D10.Rep4	Free-living	Soil (non-saline)	412	5000	3	3	1	1	1	1
1030.TVF.Control.Loc2.D10.Rep5	Free-living	Soil (non-saline)	494	5000	11	12	3	4	2	3
1030.TVF.Control.Loc3.D0.Rep4	Free-living	Soil (non-saline)	487	5000	15	38	1	7	1	7
1030.TVF.Control.Loc4.D0.Rep1	Free-living	Soil (non-saline)	744	5000	33	59	3	4	3	4
1030.TVF.Control.Loc4.D10.Rep3	Free-living	Soil (non-saline)	567	5000	15	30	2	2	2	2
1030.TVF.Control.Loc4.D10.Rep5	Free-living	Soil (non-saline)	454	5000	5	14	1	1	1	1
1030.TVF.Control.Loc5.D0.Rep1	Free-living	Soil (non-saline)	423	5000	21	48	2	4	2	4
1030.TVF.Control.Loc5.D10.Rep2	Free-living	Soil (non-saline)	353	5000	9	26	3	16	2	15
1031.CHDF1	Free-living	Soil (non-saline)	780	5000	22	41	6	10	6	10
1031.CHDF2	Free-living	Soil (non-saline)	714	5000	24	43	4	13	4	13
1031.CHDF3	Free-living	Soil (non-saline)	579	5000	12	25	3	10	3	10
1031.CHRA2	Free-living	Soil (non-saline)	683	5000	15	39	2	5	2	5
1031.CHRA3	Free-living	Soil (non-saline)	696	5000	18	24	3	6	3	6
1031.HJDF.1	Free-living	Soil (non-saline)	735	5000	27	43	5	6	3	4
1031.HJDF2	Free-living	Soil (non-saline)	835	5000	30	39	4	7	2	4
1031.HJDF3	Free-living	Soil (non-saline)	769	5000	20	54	3	24	3	24
1031.HJRA.1	Free-living	Soil (non-saline)	892	5000	26	67	5	23	3	12
1031.HJRA2	Free-living	Soil (non-saline)	878	5000	31	77	6	15	4	10
1031.HJRA3	Free-living	Soil (non-saline)	866	5000	28	66	4	24	3	21
1033.Antarctic.soil.10A.2.1	Free-living	Soil (non-saline)	557	5000	14	26	3	4	3	4
1033.Antarctic.soil.3B.7.2	Free-living	Soil (non-saline)	239	5000	6	60	0	0	0	0
1033.Antarctic.soil.4C.6.4	Free-living	Soil (non-saline)	210	5000	0	0	0	0	0	0
1033.Antarctic.soil.5C.1.7	Free-living	Soil (non-saline)	338	5000	11	20	1	2	1	2
1033.Antarctic.soil.9A.2.0	Free-living	Soil (non-saline)	72	5000	0	0	0	0	0	0
1034.CHA10	Free-living	Soil (non-saline)	768	5000	37	122	6	9	5	8
1034.CHA11	Free-living	Soil (non-saline)	1028	5000	34	58	6	8	5	6
1034.CHB10	Free-living	Soil (non-saline)	139	5000	1	13	0	0	0	0
1034.CHB2	Free-living	Soil (non-saline)	792	5000	28	56	5	12	5	12
1034.CHB6	Free-living	Soil (non-saline)	1177	5000	39	77	9	10	7	7
1034.CHB7	Free-living	Soil (non-saline)	510	5000	7	15	1	1	1	1
1034.CHC13	Free-living	Soil (non-saline)	1182	5000	49	120	9	13	8	11
1034.CHC2	Free-living	Soil (non-saline)	140	5000	3	79	3	79	1	24
1034.CHC3	Free-living	Soil (non-saline)	753	5000	29	117	5	22	5	22
1034.CHD10	Free-living	Soil (non-saline)	1004	5000	60	182	10	30	10	30
1034.CHD11	Free-living	Soil (non-saline)	302	5000	3	10	0	0	0	0
1034.CHD9	Free-living	Soil (non-saline)	980	5000	63	207	13	34	12	30
1034.CHF10	Free-living	Soil (non-saline)	1272	5000	69	260	14	46	11	39
1034.CHF11	Free-living	Soil (non-saline)	262	5000	2	34	0	0	0	0
1034.CHF2	Free-living	Soil (non-saline)	339	5000	4	16	0	0	0	0
1034.CHF5	Free-living	Soil (non-saline)	860	5000	42	95	7	7	5	5
1034.CHF6	Free-living	Soil (non-saline)	976	5000	54	179	8	27	7	26
1034.CHF7	Free-living	Soil (non-saline)	1085	5000	75	375	16	45	13	40
1034.CHG3	Free-living	Soil (non-saline)	429	5000	6	10	2	2	2	2
1034.CHI2	Free-living	Soil (non-saline)	820	5000	42	107	4	7	2	2
1034.CHI4	Free-living	Soil (non-saline)	895	5000	48	110	8	19	6	16
1034.ZKA2	Free-living	Soil (non-saline)	1062	5000	62	197	13	17	9	13
1034.ZKA4	Free-living	Soil (non-saline)	1022	5000	58	254	7	31	4	22
1034.ZKB1	Free-living	Soil (non-saline)	1072	5000	68	365	12	55	9	48
1034.ZKD2	Free-living	Soil (non-saline)	164	5000	1	27	1	27	1	27
1034.ZKE4	Free-living	Soil (non-saline)	43	5000	2	141	0	0	0	0
1034.ZKH2	Free-living	Soil (non-saline)	113	5000	1	17	0	0	0	0
1034.ZKH4	Free-living	Soil (non-saline)	146	5000	1	8	0	0	0	0
1035.UQ040	Free-living	Soil (non-saline)	608	5000	11	40	1	4	1	4
1035.UQ089	Free-living	Soil (non-saline)	319	5000	4	6	0	0	0	0
1035.UQ11007	Free-living	Soil (non-saline)	296	5000	3	13	1	8	1	8
1035.UQ11012	Free-living	Soil (non-saline)	228	5000	0	0	0	0	0	0
1035.UQ11017	Free-living	Soil (non-saline)	236	5000	4	9	2	3	2	3
1035.UQ11108.1.6	Free-living	Soil (non-saline)	299	5000	0	0	0	0	0	0
1035.UQ11126.0.3	Free-living	Soil (non-saline)	300	5000	3	11	0	0	0	0
1035.UQ134	Free-living	Soil (non-saline)	381	5000	8	13	1	2	1	2
1035.UQ223	Free-living	Soil (non-saline)	223	5000	2	11	0	0	0	0
1035.UQ291	Free-living	Soil (non-saline)	329	5000	3	6	0	0	0	0
1035.UQ302	Host-associated	Animal corpus	475	5000	21	31	4	5	3	4
1035.UQ311	Free-living	Soil (non-saline)	249	5000	1	1	0	0	0	0
1035.UQ361	Free-living	Soil (non-saline)	463	5000	19	122	0	0	0	0
1035.UQ382	Free-living	Soil (non-saline)	648	5000	29	57	3	3	2	2
1035.UQ405	Host-associated	Animal corpus	273	5000	5	8	0	0	0	0
1035.UQ422	Free-living	Soil (non-saline)	350	5000	9	19	2	2	2	2
1035.UQ510	Free-living	Soil (non-saline)	137	5000	0	0	0	0	0	0
1035.UQ599	Free-living	Soil (non-saline)	372	5000	3	3	1	1	1	1
1035.UQ832	Free-living	Soil (non-saline)	307	5000	4	5	2	2	2	2
1035.UQ845	Free-living	Soil (non-saline)	286	5000	5	7	2	2	2	2
1035.UQ856	Free-living	Soil (non-saline)	266	5000	4	6	0	0	0	0
1035.UQ858	Free-living	Soil (non-saline)	379	5000	9	29	2	4	2	4
1035.UQ862	Free-living	Soil (non-saline)	287	5000	4	12	1	3	1	3
1035.UQ863	Free-living	Soil (non-saline)	266	5000	8	16	5	12	5	12
1035.UQ866	Free-living	Soil (non-saline)	316	5000	6	23	2	6	2	6
1035.UQ867	Free-living	Soil (non-saline)	407	5000	10	14	3	5	3	5
1035.UQ870	Free-living	Soil (non-saline)	267	5000	1	1	0	0	0	0
1035.UQ872	Free-living	Soil (non-saline)	200	5000	2	2	0	0	0	0
1035.UQ878	Free-living	Soil (non-saline)	239	5000	4	4	2	2	2	2
1035.UQ888	Free-living	Soil (non-saline)	174	5000	1	2	0	0	0	0
1035.UQ892	Free-living	Soil (non-saline)	589	5000	16	25	2	2	2	2
1036.A.Ac.2.1.s.4.1.sequences	Free-living	Soil (non-saline)	718	5000	15	79	1	5	1	5
1036.A.Ac.2.2.s.4.1.sequences.r	Free-living	Soil (non-saline)	725	5000	15	69	1	11	1	11
1036.A.C.2.1.s.4.1.sequences	Free-living	Soil (non-saline)	743	5000	20	39	2	7	2	7
1036.A.C.2.1.s.4.1.sequences.r	Free-living	Soil (non-saline)	731	5000	25	53	2	7	2	7
1036.A.N.7.1.s.4.1.sequences	Free-living	Soil (non-saline)	797	5000	22	53	1	10	1	10
1036.A.V.2.2.s.4.1.sequences	Free-living	Soil (non-saline)	757	5000	19	52	2	9	2	9
1036.B.Ac.14.1.s.4.1.sequences	Free-living	Soil (non-saline)	483	5000	4	183	0	0	0	0
1036.B.Ac.2.2.s.4.1.sequences	Free-living	Soil (non-saline)	639	5000	6	205	0	0	0	0
1036.B.Ac.7.1.s.4.1.sequences	Free-living	Soil (non-saline)	591	5000	10	168	0	0	0	0
1036.B.Ac.7.2.s.4.1.sequences	Free-living	Soil (non-saline)	580	5000	5	159	0	0	0	0
1036.B.C.2.2.s.4.1.sequences	Free-living	Soil (non-saline)	557	5000	6	171	0	0	0	0
1036.B.C.21.1.s.4.1.sequences	Free-living	Soil (non-saline)	480	5000	7	95	0	0	0	0
1036.B.C.7.1.s.4.1.sequences	Free-living	Soil (non-saline)	565	5000	4	159	0	0	0	0
1036.B.C.7.2.s.4.1.sequences	Free-living	Soil (non-saline)	559	5000	5	134	0	0	0	0
1036.B.N.14.1.s.4.1.sequences	Free-living	Soil (non-saline)	576	5000	6	192	0	0	0	0
1036.B.N.2.2.s.4.1.sequences	Free-living	Soil (non-saline)	575	5000	8	113	0	0	0	0
1036.B.N.21.1.s.4.1.sequences	Free-living	Soil (non-saline)	621	5000	4	104	0	0	0	0
1036.P.Ac.14.1.s.4.1.sequences	Free-living	Soil (non-saline)	475	5000	1	1	0	0	0	0
1036.P.Ac.2.1.s.4.1.sequences	Free-living	Soil (non-saline)	503	5000	2	3	0	0	0	0
1036.P.Ac.7.2.s.4.1.sequences	Free-living	Soil (non-saline)	461	5000	1	1	1	1	1	1
1036.P.C.14.1.s.4.1.sequences	Free-living	Soil (non-saline)	541	5000	3	3	0	0	0	0
1036.P.C.14.2.s.4.1.sequences	Free-living	Soil (non-saline)	470	5000	1	1	0	0	0	0
1036.P.C.2.1.s.4.1.sequences	Free-living	Soil (non-saline)	527	5000	2	2	0	0	0	0
1036.P.C.21.2.s.4.1.sequences	Free-living	Soil (non-saline)	402	5000	0	0	0	0	0	0
1036.P.C.7.2.s.4.1.sequences	Free-living	Soil (non-saline)	512	5000	2	2	0	0	0	0
1036.P.N.14.2.s.4.1.sequences	Free-living	Soil (non-saline)	463	5000	0	0	0	0	0	0
1036.P.N.2.1.s.4.1.sequences	Free-living	Soil (non-saline)	504	5000	1	1	0	0	0	0
1036.P.N.7.2.s.4.1.sequences	Free-living	Soil (non-saline)	479	5000	0	0	0	0	0	0
1037.IDF1.OM2C0.MIN	Free-living	Soil (non-saline)	825	5000	32	52	6	10	4	7
1037.IDF1.OM2C0.ORG	Free-living	Soil (non-saline)	997	5000	29	42	6	13	6	13
1037.IDF1.REF.MIN	Free-living	Soil (non-saline)	810	5000	23	28	3	3	2	2
1037.IDF1.REF.ORG	Free-living	Soil (non-saline)	680	5000	21	30	2	2	2	2
1037.IDF2.OM2C0.MIN	Free-living	Soil (non-saline)	856	5000	19	34	3	3	2	2
1037.IDF2.OM2C0.ORG	Free-living	Soil (non-saline)	953	5000	28	34	5	8	5	8
1037.IDF2.REF.MIN	Free-living	Soil (non-saline)	805	5000	27	31	3	3	2	2
1037.IDF2.REF.ORG	Free-living	Soil (non-saline)	849	5000	20	34	2	4	2	4
1037.IDF3.OM2C0.MIN	Free-living	Soil (non-saline)	888	5000	24	43	6	10	5	6
1037.IDF3.OM2C0.ORG	Free-living	Soil (non-saline)	814	5000	24	38	5	8	5	8
1037.IDF3.REF.MIN	Free-living	Soil (non-saline)	822	5000	18	27	2	3	1	1
1037.IDF3.REF.ORG	Free-living	Soil (non-saline)	844	5000	32	50	6	9	5	7
1037.SBS1.OM2C0.MIN	Free-living	Soil (non-saline)	631	5000	13	15	1	1	1	1
1037.SBS1.OM2C0.ORG	Free-living	Soil (non-saline)	667	5000	31	69	7	12	6	10
1037.SBS1.REF.MIN	Free-living	Soil (non-saline)	619	5000	13	16	2	2	1	1
1037.SBS1.REF.ORG	Free-living	Soil (non-saline)	726	5000	35	80	5	6	4	5
1037.SBS2.OM2C0.MIN	Free-living	Soil (non-saline)	712	5000	22	49	2	3	1	2
1037.SBS2.OM2C0.ORG	Free-living	Soil (non-saline)	704	5000	36	67	4	10	3	8
1037.SBS2.REF.MIN	Free-living	Soil (non-saline)	691	5000	15	46	1	1	0	0
1037.SBS2.REF.ORG	Free-living	Soil (non-saline)	554	5000	20	58	3	6	2	3
1037.SBS3.OM2C0.MIN	Free-living	Soil (non-saline)	792	5000	26	40	4	5	3	4
1037.SBS3.OM2C0.ORG	Free-living	Soil (non-saline)	924	5000	40	91	5	12	4	11
1037.SBS3.REF.MIN	Free-living	Soil (non-saline)	1144	5000	44	97	8	17	7	15
1037.SBS3.REF.ORG	Free-living	Soil (non-saline)	1001	5000	39	84	7	8	6	7
1038.CH1	Free-living	Soil (non-saline)	645	5000	17	33	6	13	5	12
1038.CH2	Free-living	Soil (non-saline)	613	5000	21	45	4	16	4	16
1038.CH3	Free-living	Soil (non-saline)	581	5000	12	29	4	14	3	13
1038.DC1	Free-living	Soil (non-saline)	804	5000	30	70	2	4	1	1
1038.DC2	Free-living	Soil (non-saline)	860	5000	27	41	4	7	2	2
1038.DC3	Free-living	Soil (non-saline)	757	5000	25	52	7	29	5	12
1038.DIRT08	Free-living	Soil (non-saline)	756	5000	25	48	4	14	2	10
1038.DIRT12	Free-living	Soil (non-saline)	809	5000	34	97	4	15	3	12
1038.DIRT14	Free-living	Soil (non-saline)	812	5000	29	48	2	12	1	7
1038.HR1	Free-living	Soil (non-saline)	969	5000	23	40	4	10	3	9
1038.HR2	Free-living	Soil (non-saline)	998	5000	23	39	5	11	4	10
1038.HR3	Free-living	Soil (non-saline)	1042	5000	20	34	4	11	4	11
1038.MF1	Free-living	Soil (non-saline)	867	5000	46	69	8	9	7	8
1038.MF2.1	Free-living	Soil (non-saline)	875	5000	43	72	4	8	3	4
1038.MF2.2	Free-living	Soil (non-saline)	843	5000	33	50	7	13	5	9
1038.MR1	Free-living	Soil (non-saline)	968	5000	30	62	4	10	3	7
1038.MR2	Free-living	Soil (non-saline)	963	5000	35	55	6	8	4	5
1038.MR3	Free-living	Soil (non-saline)	970	5000	33	59	5	13	4	7
1038.SP1	Free-living	Soil (non-saline)	1011	5000	24	34	4	6	3	3
1038.SP2	Free-living	Soil (non-saline)	845	5000	16	22	1	1	0	0
1038.SP3	Free-living	Soil (non-saline)	736	5000	17	39	2	17	1	8
1039.I.Fundao.HB	Free-living	Water (saline)	476	5000	16	73	3	53	3	53
1039.I.Fundao.SA	Free-living	Water (saline)	506	5000	6	9	0	0	0	0
1039.I.Fundao.SB	Free-living	Water (saline)	488	5000	3	4	0	0	0	0
1039.I.Fundao.SB.7.8	Free-living	Sediment (saline)	480	5000	13	40	4	29	4	29
1039.L.Jacarepia.HB	Free-living	Water (non-saline)	430	5000	13	55	3	42	3	42
1039.L.Jacarepia.SA	Free-living	Sediment (saline)	892	5000	13	25	4	12	4	12
1039.L.Jacarepia.SB	Free-living	Water (saline)	971	5000	8	33	2	23	2	23
1039.L.Jacarepia.SB.1.6	Free-living	Sediment (non-saline)	484	5000	18	45	3	27	3	27
1039.L.Vermelha.HC	Free-living	Sediment (saline)	477	5000	14	62	2	40	2	40
1039.L.Vermelha.SA	Free-living	Water (saline)	778	5000	3	6	0	0	0	0
1039.L.Vermelha.SB	Free-living	Sediment (saline)	753	5000	6	14	0	0	0	0
1039.L.Vermelha.SC.2.3	Free-living	Sediment (saline)	526	5000	19	86	3	56	3	56
1039.P.Abraao.HA	Free-living	Water (saline)	388	5000	8	34	1	25	1	25
1039.P.Abraao.SA.	Free-living	Water (saline)	690	5000	9	42	3	27	3	27
1039.P.Abraao.SA.1.4	Free-living	Sediment (saline)	501	5000	11	53	3	42	3	42
1039.P.Abraao.SB	Free-living	Water (saline)	731	5000	12	32	1	2	1	2
1039.P.Dois.Rios.SA	Free-living	Water (non-saline)	923	5000	7	16	3	5	2	3
1039.P.Dois.Rios.SA.1.7	Free-living	Sediment (saline)	823	5000	30	44	5	7	3	5
1039.P.Dois.Rios.SB	Free-living	Sediment (saline)	944	5000	4	7	1	1	1	1
1039.P.Massambaba.HA	Free-living	Water (saline)	402	5000	13	34	2	20	2	20
1039.P.Massambaba.SA	Free-living	Hypersaline (saline)	580	5000	8	23	1	3	0	0
1039.P.Massambaba.SA.1.4	Free-living	Water (saline)	491	5000	15	149	5	133	4	132
1039.P.Massambaba.SB	Free-living	Hypersaline (saline)	589	5000	6	8	0	0	0	0
1041.M028.10	Free-living	Water (non-saline)	279	5000	3	3	0	0	0	0
1041.M028.100	Free-living	Water (non-saline)	280	5000	1	1	1	1	0	0
1041.M028.10m.off.bottom	Free-living	Water (non-saline)	303	5000	4	7	0	0	0	0
1041.M028.20	Free-living	Water (non-saline)	250	5000	3	4	0	0	0	0
1041.M028.2m.off.bottom	Free-living	Water (non-saline)	309	5000	3	3	0	0	0	0
1041.M028.5	Free-living	Water (non-saline)	270	5000	1	1	0	0	0	0
1041.M028.50	Free-living	Water (non-saline)	279	5000	1	1	0	0	0	0
1041.M041.10	Free-living	Water (non-saline)	312	5000	2	8	0	0	0	0
1041.M041.100	Free-living	Water (non-saline)	327	5000	4	12	0	0	0	0
1041.M041.10m.off.bottom	Free-living	Water (non-saline)	355	5000	6	12	0	0	0	0
1041.M041.150	Free-living	Water (non-saline)	326	5000	4	12	0	0	0	0
1041.M041.20	Free-living	Water (non-saline)	309	5000	3	5	0	0	0	0
1041.M041.200	Free-living	Water (non-saline)	319	5000	3	9	1	1	0	0
1041.M041.2m.off.bottom	Free-living	Water (non-saline)	349	5000	2	11	0	0	0	0
1041.M041.5	Free-living	Water (non-saline)	322	5000	4	8	0	0	0	0
1041.M041.50	Free-living	Water (non-saline)	317	5000	3	3	0	0	0	0
1041.S001.10	Free-living	Water (non-saline)	316	5000	2	3	0	0	0	0
1041.S001.10m.off.bottom	Free-living	Water (non-saline)	298	5000	3	9	0	0	0	0
1041.S001.20	Free-living	Water (non-saline)	286	5000	1	3	0	0	0	0
1041.S001.2m.off.bottom	Free-living	Water (non-saline)	320	5000	4	6	1	1	1	1
1041.S001.5	Free-living	Water (non-saline)	318	5000	5	10	0	0	0	0
1041.S001.50	Free-living	Water (non-saline)	296	5000	2	2	0	0	0	0
1041.S008.10	Free-living	Water (non-saline)	342	5000	3	6	0	0	0	0
1041.S008.100	Free-living	Water (non-saline)	328	5000	4	10	1	1	0	0
1041.S008.10m.off.bottom	Free-living	Water (non-saline)	392	5000	13	29	1	1	0	0
1041.S008.150	Free-living	Water (non-saline)	334	5000	4	19	0	0	0	0
1041.S008.20	Free-living	Water (non-saline)	343	5000	4	8	0	0	0	0
1041.S008.200	Free-living	Water (non-saline)	338	5000	4	6	0	0	0	0
1041.S008.2m.off.bottom	Free-living	Water (non-saline)	385	5000	12	24	0	0	0	0
1041.S008.5	Free-living	Water (non-saline)	338	5000	4	8	0	0	0	0
1041.S008.50	Free-living	Water (non-saline)	322	5000	5	19	0	0	0	0
1041.S019.10	Free-living	Water (non-saline)	319	5000	5	12	0	0	0	0
1041.S019.100	Free-living	Water (non-saline)	337	5000	2	6	0	0	0	0
1041.S019.10m.off.bottom	Free-living	Water (non-saline)	358	5000	5	7	0	0	0	0
1041.S019.150	Free-living	Water (non-saline)	331	5000	5	8	1	2	0	0
1041.S019.20	Free-living	Water (non-saline)	310	5000	4	5	0	0	0	0
1041.S019.2m.off.bottom	Free-living	Water (non-saline)	330	5000	2	6	0	0	0	0
1041.S019.5	Free-living	Water (non-saline)	307	5000	3	7	0	0	0	0
1041.S019.50	Free-living	Water (non-saline)	325	5000	6	8	0	0	0	0
1041.S114.10	Free-living	Water (non-saline)	341	5000	2	6	0	0	0	0
1041.S114.100	Free-living	Water (non-saline)	306	5000	3	10	0	0	0	0
1041.S114.150	Free-living	Water (non-saline)	326	5000	4	7	0	0	0	0
1041.S114.20	Free-living	Water (non-saline)	337	5000	3	5	1	1	0	0
1041.S114.200	Free-living	Water (non-saline)	315	5000	2	7	0	0	0	0
1041.S114.250	Free-living	Water (non-saline)	326	5000	3	7	0	0	0	0
1041.S114.300	Free-living	Water (non-saline)	320	5000	6	7	1	1	0	0
1041.S114.365	Free-living	Water (non-saline)	288	5000	2	3	0	0	0	0
1041.S114.5	Free-living	Water (non-saline)	319	5000	2	3	0	0	0	0
1041.S114.50	Free-living	Water (non-saline)	331	5000	1	4	0	0	0	0
1043.Hopland.14C.BC.TP1.02	Free-living	Soil (non-saline)	886	5000	37	60	6	12	4	6
1043.Hopland.14C.Control.TP1.02	Free-living	Soil (non-saline)	896	5000	27	42	4	5	3	3
1043.Hopland.14C.Control.TP1.03	Free-living	Soil (non-saline)	849	5000	28	44	6	14	4	10
1043.Hopland.14C.Control.TP1.04	Free-living	Soil (non-saline)	947	5000	40	69	6	17	5	9
1043.Hopland.14C.Wood.TP1.01	Free-living	Soil (non-saline)	872	5000	42	64	6	14	4	7
1043.Hopland.14C.Wood.TP1.04	Free-living	Soil (non-saline)	797	5000	27	45	5	12	3	10
1043.Hopland.20C.BC.TP1.01	Free-living	Soil (non-saline)	841	5000	25	40	4	9	3	8
1043.Hopland.20C.BC.TP1.02	Free-living	Soil (non-saline)	826	5000	34	50	4	9	4	9
1043.Hopland.20C.BC.TP1.03	Free-living	Soil (non-saline)	870	5000	38	58	4	13	2	9
1043.Hopland.20C.Control.TP1.02	Free-living	Soil (non-saline)	865	5000	35	44	7	8	5	6
1043.Hopland.20C.Wood.TP1.02	Free-living	Soil (non-saline)	822	5000	30	43	5	10	4	9
1043.Hopland.20C.Wood.TP1.03	Free-living	Soil (non-saline)	901	5000	28	55	5	13	4	11
1043.Hopland.20C.Wood.TP1.04	Free-living	Soil (non-saline)	886	5000	39	91	5	23	3	20
1043.Start.Hopland.20C.T0.04	Free-living	Soil (non-saline)	792	5000	24	43	1	13	1	13
1043.Tabonuco.20C.BC.TP1.01	Free-living	Soil (non-saline)	487	5000	13	79	2	58	2	58
1043.Tabonuco.20C.BC.TP1.03	Free-living	Soil (non-saline)	387	5000	13	41	2	26	2	26
1043.Tabonuco.20C.Control.TP1.04	Free-living	Soil (non-saline)	393	5000	12	45	3	34	3	34
1043.Tabonuco.20C.Start.T0.02	Free-living	Soil (non-saline)	367	5000	6	274	1	269	1	269
1043.Tabonuco.20C.Wood.TP1.03	Free-living	Soil (non-saline)	468	5000	12	55	3	41	3	41
1043.Tabonuco.20C.Wood.TP1.04	Free-living	Soil (non-saline)	448	5000	13	66	1	46	1	46
1043.Tabonuco.26C.BC.TP1.01	Free-living	Soil (non-saline)	529	5000	17	71	3	51	3	51
1043.Tabonuco.26C.BC.TP1.04	Free-living	Soil (non-saline)	518	5000	15	72	3	55	3	55
1043.Tabonuco.26C.Control.TP1.01	Free-living	Soil (non-saline)	384	5000	8	36	2	23	2	23
1043.Tabonuco.26C.Control.TP1.02	Free-living	Soil (non-saline)	460	5000	14	72	3	53	3	53
1043.Tabonuco.26C.Start.T0.03	Free-living	Soil (non-saline)	390	5000	11	170	3	154	3	154
1043.Tabonuco.26C.Start.T0.04	Free-living	Soil (non-saline)	482	5000	11	150	4	140	4	140
1043.Tabonuco.26C.Wood.TP1.03	Free-living	Soil (non-saline)	471	5000	15	60	3	43	3	43
1043.Tabonuco.26C.Wood.TP1.04	Free-living	Soil (non-saline)	418	5000	15	76	3	57	3	57
1056.Chae.vel.Cinci.1	Host-associated	Animal distal gut	205	5000	0	0	0	0	0	0
1056.Chl.tru.Mend.1	Host-associated	Animal distal gut	92	5000	0	0	0	0	0	0
1056.Cho.did.SanDi.1	Host-associated	Animal distal gut	263	5000	0	0	0	0	0	0
1056.Cho.did.SanDi.2	Host-associated	Animal distal gut	279	5000	0	0	0	0	0	0
1056.Cho.did.SanDi.3	Host-associated	Animal distal gut	193	5000	0	0	0	0	0	0
1056.Cho.hof.Atlan.1.1	Host-associated	Animal distal gut	250	5000	0	0	0	0	0	0
1056.Cho.hof.Atlan.2	Host-associated	Animal distal gut	222	5000	0	0	0	0	0	0
1056.Das.nov.Flor.1	Host-associated	Animal distal gut	313	5000	1	7	1	7	1	7
1056.Das.nov.Flor.2	Host-associated	Animal distal gut	333	5000	3	3	2	2	2	2
1056.Das.nov.Flori.1	Host-associated	Animal distal gut	303	5000	0	0	0	0	0	0
1056.Das.nov.Flori.10	Host-associated	Animal distal gut	452	5000	5	14	4	13	4	13
1056.Das.nov.Flori.7	Host-associated	Animal distal gut	300	5000	1	6	1	6	1	6
1056.Das.nov.Flori.8	Host-associated	Animal distal gut	288	5000	1	1	0	0	0	0
1056.Das.nov.Flori.9	Host-associated	Animal distal gut	317	5000	0	0	0	0	0	0
1056.Eup.sex.Cinci.1.1	Host-associated	Animal distal gut	257	5000	0	0	0	0	0	0
1056.Eup.sex.Mont.1.1	Host-associated	Animal distal gut	163	5000	0	0	0	0	0	0
1056.Mel.urs.ino.SanDi.1	Host-associated	Animal distal gut	163	5000	0	0	0	0	0	0
1056.Myr.tri.Mont.1.0	Host-associated	Animal distal gut	101	5000	1	3	0	0	0	0
1056.Myr.tri.Mont.1.1	Host-associated	Animal distal gut	155	5000	1	1	0	0	0	0
1056.Myr.tri.Mont.1.2	Host-associated	Animal distal gut	212	5000	1	1	0	0	0	0
1056.Myr.tri.Mont.2.1	Host-associated	Animal distal gut	143	5000	0	0	0	0	0	0
1056.Myr.tri.Seat.05D02	Host-associated	Animal distal gut	209	5000	6	11	2	6	2	6
1056.Myr.tri.Seat.1.07C04	Host-associated	Animal distal gut	188	5000	2	2	1	1	0	0
1056.Myr.tri.Seat.11.04F02	Host-associated	Animal distal gut	75	5000	0	0	0	0	0	0
1056.Myr.tri.Seat.14.04K04	Host-associated	Animal distal gut	63	5000	0	0	0	0	0	0
1056.Myr.tri.Seat.15.04D01	Host-associated	Animal distal gut	100	5000	0	0	0	0	0	0
1056.Myr.tri.Seat.17.04K13	Host-associated	Animal distal gut	73	5000	0	0	0	0	0	0
1056.Myr.tri.Seat.19.04L18	Host-associated	Animal distal gut	62	5000	0	0	0	0	0	0
1056.Myr.tri.Seat.2.03G06	Host-associated	Animal distal gut	247	5000	1	1	0	0	0	0
1056.Myr.tri.Seat.20.04K11	Host-associated	Animal distal gut	147	5000	0	0	0	0	0	0
1056.Myr.tri.Seat.21.04K01	Host-associated	Animal distal gut	69	5000	0	0	0	0	0	0
1056.Myr.tri.Seat.22.04K17	Host-associated	Animal distal gut	75	5000	0	0	0	0	0	0
1056.Myr.tri.Seat.23.04L06	Host-associated	Animal distal gut	168	5000	0	0	0	0	0	0
1056.Myr.tri.Seat.25.04I12	Host-associated	Animal distal gut	206	5000	0	0	0	0	0	0
1056.Myr.tri.Seat.26.04K16	Host-associated	Animal distal gut	43	5000	0	0	0	0	0	0
1056.Myr.tri.Seat.27.04K10	Host-associated	Animal distal gut	201	5000	0	0	0	0	0	0
1056.Myr.tri.Seat.3.03O02	Host-associated	Animal distal gut	179	5000	5	454	1	1	1	1
1056.Myr.tri.Seat.6.04K03	Host-associated	Animal distal gut	108	5000	0	0	0	0	0	0
1056.Myr.tri.Seat.7.04F07	Host-associated	Animal distal gut	118	5000	0	0	0	0	0	0
1056.Myr.tri.Seat.8.04I18	Host-associated	Animal distal gut	111	5000	1	6	0	0	0	0
1056.Myr.tri.Seat.9.04I04	Host-associated	Animal distal gut	133	5000	0	0	0	0	0	0
1056.Ory.afe.Cinci.1	Host-associated	Animal distal gut	200	5000	0	0	0	0	0	0
1056.Ory.afe.Cinci.2	Host-associated	Animal distal gut	192	5000	0	0	0	0	0	0
1056.Ory.afe.Cinci.3	Host-associated	Animal distal gut	195	5000	0	0	0	0	0	0
1056.Ory.afe.Colch.1	Host-associated	Animal distal gut	151	5000	0	0	0	0	0	0
1056.Ory.afe.Colch.2	Host-associated	Animal distal gut	93	5000	0	0	0	0	0	0
1056.Ory.afe.Colch.4	Host-associated	Animal distal gut	143	5000	1	17	1	17	1	17
1056.Ory.afe.Colch.5	Host-associated	Animal distal gut	392	5000	2	27	2	27	2	27
1056.Ory.afe.Colch.6	Host-associated	Animal distal gut	348	5000	1	1	0	0	0	0
1056.Ory.afe.Colch.9	Host-associated	Animal distal gut	52	5000	0	0	0	0	0	0
1056.Ory.afe.Lond.1	Host-associated	Animal distal gut	194	5000	0	0	0	0	0	0
1056.Pri.max.Seat.04J09	Host-associated	Animal distal gut	318	5000	10	20	1	1	1	1
1056.Pri.max.Seat.2.02V07	Host-associated	Animal distal gut	175	5000	0	0	0	0	0	0
1056.Pri.max.Seat.2.13B02	Host-associated	Animal distal gut	357	5000	3	3	3	3	1	1
1056.Pro.cri.Cinci.2	Host-associated	Animal distal gut	133	5000	0	0	0	0	0	0
1056.Tam.tet.tet.SanDi.1	Host-associated	Animal distal gut	129	5000	0	0	0	0	0	0
1056.Tam.tet.tet.SanDi.2	Host-associated	Animal distal gut	186	5000	0	0	0	0	0	0
1056.Tol.mat.Cinci.1	Host-associated	Animal distal gut	162	5000	0	0	0	0	0	0
1056.Tol.mat.Cinci.2	Host-associated	Animal distal gut	236	5000	0	0	0	0	0	0
1056.Tol.mat.Cinci.3	Host-associated	Animal distal gut	233	5000	0	0	0	0	0	0
1056.Zae.pic.Mend.1	Host-associated	Animal distal gut	305	5000	0	0	0	0	0	0
1064.G.CJV171	Host-associated	Animal corpus	27	5000	0	0	0	0	0	0
1064.G.CJV172	Host-associated	Animal corpus	27	5000	0	0	0	0	0	0
1064.G.CJV173	Host-associated	Animal corpus	21	5000	0	0	0	0	0	0
1064.G.CJV174	Host-associated	Animal corpus	34	5000	0	0	0	0	0	0
1064.G.CJV176	Host-associated	Animal corpus	14	5000	0	0	0	0	0	0
1064.G.CJV189	Host-associated	Animal corpus	19	5000	0	0	0	0	0	0
1064.G.CJV190	Host-associated	Animal corpus	30	5000	0	0	0	0	0	0
1064.G.CJV192	Host-associated	Animal corpus	23	5000	0	0	0	0	0	0
1064.G.CJV193	Host-associated	Animal corpus	24	5000	0	0	0	0	0	0
1064.G.CJV194	Host-associated	Animal corpus	23	5000	0	0	0	0	0	0
1064.G.CJV195	Host-associated	Animal corpus	23	5000	0	0	0	0	0	0
1064.G.CJV196	Host-associated	Animal corpus	30	5000	0	0	0	0	0	0
1064.G.CJV197	Host-associated	Animal corpus	30	5000	0	0	0	0	0	0
1064.G.CJV198	Host-associated	Animal corpus	24	5000	0	0	0	0	0	0
1064.G.CJV199	Host-associated	Animal corpus	26	5000	0	0	0	0	0	0
1064.G.CJV200	Host-associated	Animal corpus	24	5000	0	0	0	0	0	0
1064.G.CJV201	Host-associated	Animal corpus	19	5000	0	0	0	0	0	0
1064.G.CJV202	Host-associated	Animal corpus	20	5000	0	0	0	0	0	0
1064.G.CJV203	Host-associated	Animal corpus	27	5000	0	0	0	0	0	0
1064.G.CJV204	Host-associated	Animal corpus	25	5000	0	0	0	0	0	0
1064.G.CJV205	Host-associated	Animal corpus	22	5000	0	0	0	0	0	0
1064.G.CJV206	Host-associated	Animal corpus	26	5000	0	0	0	0	0	0
1064.G.CJV207	Host-associated	Animal corpus	6	5000	0	0	0	0	0	0
1064.G.CJV228	Host-associated	Animal corpus	88	5000	0	0	0	0	0	0
1064.G.CJV229	Host-associated	Animal corpus	12	5000	0	0	0	0	0	0
1064.G.CJV231	Host-associated	Animal corpus	14	5000	0	0	0	0	0	0
1064.G.CV01	Host-associated	Animal corpus	22	5000	0	0	0	0	0	0
1064.G.CV02	Host-associated	Animal corpus	16	5000	0	0	0	0	0	0
1064.G.CV03	Host-associated	Animal corpus	14	5000	0	0	0	0	0	0
1064.G.CV04	Host-associated	Animal corpus	27	5000	0	0	0	0	0	0
1064.G.CV05	Host-associated	Animal corpus	14	5000	0	0	0	0	0	0
1064.G.CV06	Host-associated	Animal corpus	14	5000	0	0	0	0	0	0
1064.G.CV10	Host-associated	Animal corpus	20	5000	0	0	0	0	0	0
1064.G.CV108	Host-associated	Animal corpus	29	5000	0	0	0	0	0	0
1064.G.CV11	Host-associated	Animal corpus	27	5000	0	0	0	0	0	0
1064.G.CV12	Host-associated	Animal corpus	24	5000	0	0	0	0	0	0
1064.G.CV209	Host-associated	Animal corpus	23	5000	0	0	0	0	0	0
1064.G.CV210	Host-associated	Animal corpus	215	5000	5	22	0	0	0	0
1064.G.CV211	Host-associated	Animal corpus	64	5000	0	0	0	0	0	0
1064.G.CV212	Host-associated	Animal corpus	72	5000	1	1	0	0	0	0
1064.G.CV213	Host-associated	Animal corpus	49	5000	0	0	0	0	0	0
1064.G.CV214	Host-associated	Animal corpus	40	5000	0	0	0	0	0	0
1064.G.CV233	Host-associated	Animal corpus	12	5000	0	0	0	0	0	0
1064.G.CV234	Host-associated	Animal corpus	16	5000	0	0	0	0	0	0
1064.G.CV235	Host-associated	Animal corpus	16	5000	0	0	0	0	0	0
1064.G.CV236	Host-associated	Animal corpus	16	5000	0	0	0	0	0	0
1064.G.CV237	Host-associated	Animal corpus	17	5000	0	0	0	0	0	0
1064.G.CV238	Host-associated	Animal corpus	18	5000	0	0	0	0	0	0
1064.G.CV239	Host-associated	Animal corpus	95	5000	0	0	0	0	0	0
1064.G.CV241	Host-associated	Animal corpus	77	5000	0	0	0	0	0	0
1064.G.CV242	Host-associated	Animal corpus	41	5000	1	4	1	4	0	0
1064.G.CV243	Host-associated	Animal corpus	30	5000	0	0	0	0	0	0
1064.G.CV244	Host-associated	Animal corpus	27	5000	0	0	0	0	0	0
1064.G.CV25	Host-associated	Animal corpus	20	5000	0	0	0	0	0	0
1064.G.CV26	Host-associated	Animal corpus	19	5000	0	0	0	0	0	0
1064.G.CV263	Host-associated	Animal corpus	17	5000	0	0	0	0	0	0
1064.G.CV264	Host-associated	Animal corpus	23	5000	0	0	0	0	0	0
1064.G.CV265	Host-associated	Animal corpus	17	5000	0	0	0	0	0	0
1064.G.CV266	Host-associated	Animal corpus	18	5000	0	0	0	0	0	0
1064.G.CV267	Host-associated	Animal corpus	15	5000	0	0	0	0	0	0
1064.G.CV268	Host-associated	Animal corpus	19	5000	0	0	0	0	0	0
1064.G.CV27	Host-associated	Animal corpus	18	5000	0	0	0	0	0	0
1064.G.CV281	Host-associated	Animal corpus	21	5000	0	0	0	0	0	0
1064.G.CV282	Host-associated	Animal corpus	22	5000	0	0	0	0	0	0
1064.G.CV283	Host-associated	Animal corpus	24	5000	0	0	0	0	0	0
1064.G.CV284	Host-associated	Animal corpus	20	5000	0	0	0	0	0	0
1064.G.CV285	Host-associated	Animal corpus	21	5000	0	0	0	0	0	0
1064.G.CV286	Host-associated	Animal corpus	14	5000	0	0	0	0	0	0
1064.G.CV287	Host-associated	Animal corpus	17	5000	0	0	0	0	0	0
1064.G.CV288	Host-associated	Animal corpus	20	5000	0	0	0	0	0	0
1064.G.CV289	Host-associated	Animal corpus	17	5000	0	0	0	0	0	0
1064.G.CV290	Host-associated	Animal corpus	25	5000	0	0	0	0	0	0
1064.G.CV291	Host-associated	Animal corpus	18	5000	0	0	0	0	0	0
1064.G.CV292	Host-associated	Animal corpus	15	5000	0	0	0	0	0	0
1064.G.CV293	Host-associated	Animal corpus	18	5000	0	0	0	0	0	0
1064.G.CV294	Host-associated	Animal corpus	27	5000	0	0	0	0	0	0
1064.G.CV295	Host-associated	Animal corpus	20	5000	0	0	0	0	0	0
1064.G.CV296	Host-associated	Animal corpus	25	5000	0	0	0	0	0	0
1064.G.CV297	Host-associated	Animal corpus	25	5000	0	0	0	0	0	0
1064.G.CV299	Host-associated	Animal corpus	17	5000	0	0	0	0	0	0
1064.G.CV300	Host-associated	Animal corpus	19	5000	0	0	0	0	0	0
1064.G.CV301	Host-associated	Animal corpus	12	5000	0	0	0	0	0	0
1064.G.CV302	Host-associated	Animal corpus	15	5000	0	0	0	0	0	0
1064.G.CV303	Host-associated	Animal corpus	19	5000	0	0	0	0	0	0
1064.G.CV304	Host-associated	Animal corpus	17	5000	0	0	0	0	0	0
1064.G.CV306	Host-associated	Animal corpus	63	5000	0	0	0	0	0	0
1064.G.CV307	Host-associated	Animal corpus	18	5000	0	0	0	0	0	0
1064.G.CV308	Host-associated	Animal corpus	34	5000	0	0	0	0	0	0
1064.G.CV312	Host-associated	Animal corpus	45	5000	0	0	0	0	0	0
1064.G.CV314	Host-associated	Animal corpus	28	5000	0	0	0	0	0	0
1064.G.CV315	Host-associated	Animal corpus	34	5000	0	0	0	0	0	0
1064.G.CV316	Host-associated	Animal corpus	29	5000	0	0	0	0	0	0
1064.G.CV317	Host-associated	Animal corpus	15	5000	0	0	0	0	0	0
1064.G.CV318	Host-associated	Animal corpus	12	5000	0	0	0	0	0	0
1064.G.CV319	Host-associated	Animal corpus	18	5000	0	0	0	0	0	0
1064.G.CV320	Host-associated	Animal corpus	17	5000	0	0	0	0	0	0
1064.G.CV321	Host-associated	Animal corpus	19	5000	0	0	0	0	0	0
1064.G.CV322	Host-associated	Animal corpus	15	5000	0	0	0	0	0	0
1064.G.CV323	Host-associated	Animal corpus	31	5000	0	0	0	0	0	0
1064.G.CV324	Host-associated	Animal corpus	11	5000	0	0	0	0	0	0
1064.G.CV325	Host-associated	Animal corpus	10	5000	0	0	0	0	0	0
1064.G.CV326	Host-associated	Animal corpus	14	5000	0	0	0	0	0	0
1064.G.CV327	Host-associated	Animal corpus	12	5000	0	0	0	0	0	0
1064.G.CV328	Host-associated	Animal corpus	10	5000	0	0	0	0	0	0
1064.G.CV329	Host-associated	Animal corpus	13	5000	0	0	0	0	0	0
1064.G.CV330	Host-associated	Animal corpus	47	5000	0	0	0	0	0	0
1064.G.CV331	Host-associated	Animal corpus	18	5000	0	0	0	0	0	0
1064.G.CV332	Host-associated	Animal corpus	10	5000	0	0	0	0	0	0
1064.G.CV333	Host-associated	Animal corpus	14	5000	0	0	0	0	0	0
1064.G.CV334	Host-associated	Animal corpus	13	5000	0	0	0	0	0	0
1064.G.CV335	Host-associated	Animal corpus	15	5000	0	0	0	0	0	0
1064.G.CV336	Host-associated	Animal corpus	12	5000	0	0	0	0	0	0
1064.G.CV337	Host-associated	Animal corpus	14	5000	0	0	0	0	0	0
1064.G.CV338	Host-associated	Animal corpus	26	5000	0	0	0	0	0	0
1064.G.CV339	Host-associated	Animal corpus	10	5000	0	0	0	0	0	0
1064.G.CV340	Host-associated	Animal corpus	9	5000	0	0	0	0	0	0
1064.G.CV341	Host-associated	Animal corpus	14	5000	0	0	0	0	0	0
1064.G.CV342	Host-associated	Animal corpus	14	5000	0	0	0	0	0	0
1064.G.CV343	Host-associated	Animal corpus	17	5000	0	0	0	0	0	0
1064.G.CV344	Host-associated	Animal corpus	170	5000	0	0	0	0	0	0
1064.G.CV345	Host-associated	Animal corpus	18	5000	0	0	0	0	0	0
1064.G.CV346	Host-associated	Animal corpus	165	5000	1	1	0	0	0	0
1064.G.CV43	Host-associated	Animal corpus	19	5000	0	0	0	0	0	0
1064.G.CV44	Host-associated	Animal corpus	22	5000	0	0	0	0	0	0
1064.G.CV45	Host-associated	Animal corpus	25	5000	0	0	0	0	0	0
1064.G.CV46	Host-associated	Animal corpus	21	5000	0	0	0	0	0	0
1064.G.CV47	Host-associated	Animal corpus	21	5000	0	0	0	0	0	0
1064.G.CV48	Host-associated	Animal corpus	22	5000	0	0	0	0	0	0
1064.G.CV72	Host-associated	Animal corpus	11	5000	0	0	0	0	0	0
1064.G.CV73	Host-associated	Animal corpus	19	5000	0	0	0	0	0	0
1064.G.CV74	Host-associated	Animal corpus	18	5000	0	0	0	0	0	0
1064.G.CV75	Host-associated	Animal corpus	24	5000	0	0	0	0	0	0
1064.G.CV76	Host-associated	Animal corpus	23	5000	0	0	0	0	0	0
1064.G.CV77	Host-associated	Animal corpus	21	5000	0	0	0	0	0	0
1064.G.CV90	Host-associated	Animal corpus	20	5000	0	0	0	0	0	0
1064.G.CV91	Host-associated	Animal corpus	14	5000	0	0	0	0	0	0
1064.G.CV92	Host-associated	Animal corpus	21	5000	0	0	0	0	0	0
1064.G.CV93	Host-associated	Animal corpus	16	5000	0	0	0	0	0	0
1064.G.CV95	Host-associated	Animal corpus	52	5000	0	0	0	0	0	0
1064.G.GVR165	Host-associated	Animal corpus	28	5000	0	0	0	0	0	0
1064.G.GVR166	Host-associated	Animal corpus	13	5000	0	0	0	0	0	0
1064.G.GVR167	Host-associated	Animal corpus	6	5000	0	0	0	0	0	0
1064.G.GVR169	Host-associated	Animal corpus	43	5000	0	0	0	0	0	0
1064.H.CJV172	Host-associated	Animal corpus	21	5000	0	0	0	0	0	0
1064.H.CJV173	Host-associated	Animal corpus	35	5000	0	0	0	0	0	0
1064.H.CJV175	Host-associated	Animal corpus	26	5000	0	0	0	0	0	0
1064.H.CJV176	Host-associated	Animal corpus	15	5000	0	0	0	0	0	0
1064.H.CJV189	Host-associated	Animal corpus	15	5000	0	0	0	0	0	0
1064.H.CJV191	Host-associated	Animal corpus	35	5000	0	0	0	0	0	0
1064.H.CJV192	Host-associated	Animal corpus	37	5000	0	0	0	0	0	0
1064.H.CJV193	Host-associated	Animal corpus	27	5000	0	0	0	0	0	0
1064.H.CJV195	Host-associated	Animal corpus	37	5000	0	0	0	0	0	0
1064.H.CJV196	Host-associated	Animal corpus	31	5000	0	0	0	0	0	0
1064.H.CJV198	Host-associated	Animal corpus	27	5000	0	0	0	0	0	0
1064.H.CJV199	Host-associated	Animal corpus	24	5000	0	0	0	0	0	0
1064.H.CJV200	Host-associated	Animal corpus	35	5000	0	0	0	0	0	0
1064.H.CJV201	Host-associated	Animal corpus	45	5000	0	0	0	0	0	0
1064.H.CJV202	Host-associated	Animal corpus	50	5000	0	0	0	0	0	0
1064.H.CJV204	Host-associated	Animal corpus	8	5000	0	0	0	0	0	0
1064.H.CJV205	Host-associated	Animal corpus	34	5000	0	0	0	0	0	0
1064.H.CJV206	Host-associated	Animal corpus	31	5000	0	0	0	0	0	0
1064.H.CJV207	Host-associated	Animal corpus	26	5000	0	0	0	0	0	0
1064.H.CV01	Host-associated	Animal corpus	101	5000	0	0	0	0	0	0
1064.H.CV03	Host-associated	Animal corpus	20	5000	0	0	0	0	0	0
1064.H.CV209	Host-associated	Animal corpus	31	5000	0	0	0	0	0	0
1064.H.CV210	Host-associated	Animal corpus	29	5000	0	0	0	0	0	0
1064.H.CV211	Host-associated	Animal corpus	43	5000	0	0	0	0	0	0
1064.H.CV212	Host-associated	Animal corpus	42	5000	0	0	0	0	0	0
1064.H.CV213	Host-associated	Animal corpus	45	5000	0	0	0	0	0	0
1064.H.CV214	Host-associated	Animal corpus	29	5000	0	0	0	0	0	0
1064.H.CV239	Host-associated	Animal corpus	103	5000	0	0	0	0	0	0
1064.H.CV241	Host-associated	Animal corpus	142	5000	1	11	1	11	1	11
1064.H.CV242	Host-associated	Animal corpus	40	5000	1	25	0	0	0	0
1064.H.CV243	Host-associated	Animal corpus	34	5000	0	0	0	0	0	0
1064.H.CV244	Host-associated	Animal corpus	32	5000	0	0	0	0	0	0
1064.H.CV26	Host-associated	Animal corpus	23	5000	0	0	0	0	0	0
1064.H.CV263	Host-associated	Animal corpus	97	5000	1	19	1	19	1	19
1064.H.CV265	Host-associated	Animal corpus	25	5000	0	0	0	0	0	0
1064.H.CV281	Host-associated	Animal corpus	43	5000	0	0	0	0	0	0
1064.H.CV282	Host-associated	Animal corpus	63	5000	0	0	0	0	0	0
1064.H.CV285	Host-associated	Animal corpus	24	5000	1	15	0	0	0	0
1064.H.CV288	Host-associated	Animal corpus	43	5000	1	24	0	0	0	0
1064.H.CV289	Host-associated	Animal corpus	16	5000	0	0	0	0	0	0
1064.H.CV292	Host-associated	Animal corpus	31	5000	0	0	0	0	0	0
1064.H.CV293	Host-associated	Animal corpus	28	5000	0	0	0	0	0	0
1064.H.CV297	Host-associated	Animal corpus	19	5000	0	0	0	0	0	0
1064.H.CV298	Host-associated	Animal corpus	17	5000	0	0	0	0	0	0
1064.H.CV302	Host-associated	Animal corpus	37	5000	0	0	0	0	0	0
1064.H.CV303	Host-associated	Animal corpus	26	5000	0	0	0	0	0	0
1064.H.CV304	Host-associated	Animal corpus	36	5000	0	0	0	0	0	0
1064.H.CV311	Host-associated	Animal corpus	28	5000	0	0	0	0	0	0
1064.H.CV312	Host-associated	Animal corpus	20	5000	0	0	0	0	0	0
1064.H.CV313	Host-associated	Animal corpus	137	5000	0	0	0	0	0	0
1064.H.CV324	Host-associated	Animal corpus	24	5000	0	0	0	0	0	0
1064.H.CV326	Host-associated	Animal corpus	11	5000	0	0	0	0	0	0
1064.H.CV327	Host-associated	Animal corpus	43	5000	0	0	0	0	0	0
1064.H.CV331	Host-associated	Animal corpus	50	5000	0	0	0	0	0	0
1064.H.CV333	Host-associated	Animal corpus	30	5000	0	0	0	0	0	0
1064.H.CV338	Host-associated	Animal corpus	17	5000	0	0	0	0	0	0
1064.H.CV339	Host-associated	Animal corpus	10	5000	0	0	0	0	0	0
1064.H.CV340	Host-associated	Animal corpus	33	5000	0	0	0	0	0	0
1064.H.CV341	Host-associated	Animal corpus	28	5000	0	0	0	0	0	0
1064.H.CV342	Host-associated	Animal corpus	15	5000	0	0	0	0	0	0
1064.H.CV344	Host-associated	Animal corpus	171	5000	0	0	0	0	0	0
1064.H.CV345	Host-associated	Animal corpus	25	5000	0	0	0	0	0	0
1064.H.CV346	Host-associated	Animal corpus	14	5000	0	0	0	0	0	0
1064.H.CV44	Host-associated	Animal corpus	33	5000	0	0	0	0	0	0
1064.H.CV45	Host-associated	Animal corpus	28	5000	0	0	0	0	0	0
1064.H.CV72	Host-associated	Animal corpus	30	5000	0	0	0	0	0	0
1064.H.CV76	Host-associated	Animal corpus	23	5000	0	0	0	0	0	0
1064.H.CV91	Host-associated	Animal corpus	17	5000	0	0	0	0	0	0
1064.H.CV92	Host-associated	Animal corpus	34	5000	0	0	0	0	0	0
1064.H.GVR166	Host-associated	Animal corpus	17	5000	0	0	0	0	0	0
1064.H.GVR167	Host-associated	Animal corpus	19	5000	0	0	0	0	0	0
1064.H.GVR169	Host-associated	Animal corpus	23	5000	0	0	0	0	0	0
1064.Royal.Jelly.30	Host-associated	Animal corpus	289	5000	11	53	2	5	2	5
1064.Royal.Jelly.36	Host-associated	Animal corpus	35	5000	0	0	0	0	0	0
1064.W.CJV177	Host-associated	Animal corpus	25	5000	1	5	0	0	0	0
1064.W.CJV178	Host-associated	Animal corpus	11	5000	0	0	0	0	0	0
1064.W.CJV179	Host-associated	Animal corpus	9	5000	0	0	0	0	0	0
1064.W.CJV180	Host-associated	Animal corpus	8	5000	0	0	0	0	0	0
1064.W.CJV181	Host-associated	Animal corpus	10	5000	0	0	0	0	0	0
1064.W.CJV182	Host-associated	Animal corpus	17	5000	0	0	0	0	0	0
1064.W.CJV183	Host-associated	Animal corpus	21	5000	0	0	0	0	0	0
1064.W.CJV184	Host-associated	Animal corpus	15	5000	0	0	0	0	0	0
1064.W.CJV185	Host-associated	Animal corpus	18	5000	0	0	0	0	0	0
1064.W.CJV186	Host-associated	Animal corpus	16	5000	0	0	0	0	0	0
1064.W.CJV187	Host-associated	Animal corpus	4	5000	0	0	0	0	0	0
1064.W.CJV216	Host-associated	Animal corpus	119	5000	0	0	0	0	0	0
1064.W.CJV221	Host-associated	Animal corpus	31	5000	0	0	0	0	0	0
1064.W.CJV222	Host-associated	Animal corpus	76	5000	0	0	0	0	0	0
1064.W.CJV223	Host-associated	Animal corpus	38	5000	0	0	0	0	0	0
1064.W.CJV224	Host-associated	Animal corpus	38	5000	0	0	0	0	0	0
1064.W.CJV225	Host-associated	Animal corpus	32	5000	0	0	0	0	0	0
1064.W.CJV226	Host-associated	Animal corpus	32	5000	0	0	0	0	0	0
1064.W.CV123	Host-associated	Animal corpus	38	5000	0	0	0	0	0	0
1064.W.CV124	Host-associated	Animal corpus	19	5000	1	1	1	1	1	1
1064.W.CV125	Host-associated	Animal corpus	33	5000	0	0	0	0	0	0
1064.W.CV126	Host-associated	Animal corpus	22	5000	0	0	0	0	0	0
1064.W.CV127	Host-associated	Animal corpus	22	5000	0	0	0	0	0	0
1064.W.CV128	Host-associated	Animal corpus	30	5000	0	0	0	0	0	0
1064.W.CV129	Host-associated	Animal corpus	26	5000	1	1	1	1	0	0
1064.W.CV130	Host-associated	Animal corpus	21	5000	0	0	0	0	0	0
1064.W.CV132	Host-associated	Animal corpus	22	5000	0	0	0	0	0	0
1064.W.CV133	Host-associated	Animal corpus	21	5000	1	1	1	1	0	0
1064.W.CV134	Host-associated	Animal corpus	14	5000	0	0	0	0	0	0
1064.W.CV252	Host-associated	Animal corpus	8	5000	0	0	0	0	0	0
1064.W.CV253	Host-associated	Animal corpus	34	5000	0	0	0	0	0	0
1064.W.CV254	Host-associated	Animal corpus	17	5000	0	0	0	0	0	0
1064.W.CV255	Host-associated	Animal corpus	47	5000	0	0	0	0	0	0
1064.W.CV262	Host-associated	Animal corpus	45	5000	0	0	0	0	0	0
1064.W.CV269	Host-associated	Animal corpus	122	5000	0	0	0	0	0	0
1064.W.CV270	Host-associated	Animal corpus	146	5000	0	0	0	0	0	0
1064.W.CV271	Host-associated	Animal corpus	58	5000	0	0	0	0	0	0
1064.W.CV272	Host-associated	Animal corpus	52	5000	0	0	0	0	0	0
1064.W.CV273	Host-associated	Animal corpus	133	5000	0	0	0	0	0	0
1064.W.CV274	Host-associated	Animal corpus	194	5000	2	28	0	0	0	0
1064.W.CV275	Host-associated	Animal corpus	25	5000	0	0	0	0	0	0
1064.W.CV276	Host-associated	Animal corpus	27	5000	0	0	0	0	0	0
1064.W.CV277	Host-associated	Animal corpus	18	5000	0	0	0	0	0	0
1064.W.CV278	Host-associated	Animal corpus	11	5000	0	0	0	0	0	0
1064.W.CV279	Host-associated	Animal corpus	28	5000	0	0	0	0	0	0
1064.W.CV280	Host-associated	Animal corpus	148	5000	1	3	1	3	1	3
1064.W.CV348	Host-associated	Animal corpus	15	5000	0	0	0	0	0	0
1064.W.CV350	Host-associated	Animal corpus	27	5000	0	0	0	0	0	0
1064.W.CV351	Host-associated	Animal corpus	42	5000	0	0	0	0	0	0
1064.W.CV352	Host-associated	Animal corpus	7	5000	0	0	0	0	0	0
1064.W.CV353	Host-associated	Animal corpus	19	5000	0	0	0	0	0	0
1064.W.CV356	Host-associated	Animal corpus	36	5000	0	0	0	0	0	0
1064.W.CV357	Host-associated	Animal corpus	24	5000	0	0	0	0	0	0
1197.SD.20100916.GY01.FFC1.BC.001	Free-living	Sediment (saline)	1478	5000	20	40	1	4	1	4
1197.SD.20100919.GY.FFC4.BC.011	Free-living	Sediment (saline)	981	5000	14	37	2	7	2	7
1197.SD.20100919.GY.FFC4.BC.011.a	Free-living	Sediment (saline)	1139	5000	20	45	0	0	0	0
1197.SD.20100920.GY.FFMT6.BC.015	Free-living	Sediment (saline)	363	5000	5	73	0	0	0	0
1197.SE.20100920.GY.FFMT5.BC.019	Free-living	Sediment (saline)	453	5000	26	69	2	4	2	4
1197.SE.20100921.GY.FFMT3.BC.027	Free-living	Sediment (saline)	1365	5000	20	33	0	0	0	0
1197.SE.20100921.GY.FFMT4.BC.023	Free-living	Sediment (saline)	1299	5000	26	33	0	0	0	0
1197.SE.20100922.GY.LBNL3.BC.031	Free-living	Sediment (saline)	1277	5000	14	35	0	0	0	0
1197.SE.20100922.GY.LBNL3.BC.031.a	Free-living	Sediment (saline)	1316	5000	13	33	1	5	1	5
1197.SE.20100926.GY.NF.010.BC.053	Free-living	Sediment (saline)	965	5000	12	34	1	3	1	3
1197.SE.20100926.GY.NF.010.BC.053.a	Free-living	Sediment (saline)	1149	5000	16	35	0	0	0	0
1197.SE.20100926.GY.NF.011.BC.057	Free-living	Sediment (saline)	1048	5000	13	25	0	0	0	0
1197.SE.20100926.GY.NF.011.BC.057.a	Free-living	Sediment (saline)	1080	5000	15	32	0	0	0	0
1197.SE.20100926.GY.NF.012.BC.058	Free-living	Sediment (saline)	1084	5000	17	39	2	2	2	2
1197.SE.20100926.GY.NF.012.BC.058.a	Free-living	Sediment (saline)	1156	5000	18	35	1	1	1	1
1197.SE.20100927.GY.ALTNF015.BC.070	Free-living	Sediment (saline)	888	5000	12	22	0	0	0	0
1197.SE.20100927.GY.ALTNF015.BC.070.a	Free-living	Sediment (saline)	1016	5000	10	16	0	0	0	0
1197.SE.20100927.GY.LBNL17.BC.074	Free-living	Sediment (saline)	1284	5000	21	34	2	5	2	5
1197.SE.20100927.GY.LBNL17.BC.074.a	Free-living	Sediment (saline)	1282	5000	21	44	2	10	2	10
1197.SE.20100927.GY.NF013.BC.062	Free-living	Sediment (saline)	905	5000	15	29	0	0	0	0
1197.SE.20100927.GY.NF013.BC.062.a	Free-living	Sediment (saline)	977	5000	13	30	0	0	0	0
1197.SE.20100927.GY.NF014.BC.066	Free-living	Sediment (saline)	1288	5000	18	29	0	0	0	0
1197.SE.20100927.GY.NF014.BC.066.a	Free-living	Sediment (saline)	1340	5000	20	31	0	0	0	0
1197.SE.20100928.GY.LBNL05.BC.101	Free-living	Sediment (saline)	930	5000	12	36	0	0	0	0
1197.SE.20100928.GY.LBNL05.BC.101.a	Free-living	Sediment (saline)	943	5000	11	28	1	2	1	2
1197.SE.20100928.GY.NF.009.BC.097	Free-living	Sediment (saline)	1098	5000	11	26	0	0	0	0
1197.SE.20100928.GY.NF.009.BC.097.a	Free-living	Sediment (saline)	1248	5000	18	36	0	0	0	0
1197.SE.20100928.GY.NF008.BC.093	Free-living	Sediment (saline)	850	5000	17	43	0	0	0	0
1197.SE.20100928.GY.NF008.BC.093.a	Free-living	Sediment (saline)	774	5000	11	37	0	0	0	0
1197.SE.20101001.GY.ALTNF001.BC.139	Free-living	Sediment (saline)	472	5000	4	16	0	0	0	0
1197.SE.20101001.GY.ALTNF001.BC.139.a	Free-living	Sediment (saline)	442	5000	4	18	0	0	0	0
1197.SE.20101001.GY.LBNL1.BC.120	Free-living	Sediment (saline)	954	5000	8	18	1	6	1	6
1197.SE.20101001.GY.LBNL1.BC.120.a	Free-living	Sediment (saline)	1156	5000	15	25	1	3	1	3
1197.SE.20101001.GY.NF006MOD.BC.143	Free-living	Sediment (saline)	858	5000	3	4	0	0	0	0
1197.SE.20101001.GY.NF006MOD.BC.143.a	Free-living	Sediment (saline)	801	5000	2	3	0	0	0	0
1197.SE.20101002.GY.FF005.BC.147	Free-living	Sediment (saline)	1355	5000	19	50	1	4	1	4
1197.SE.20101002.GY.FF005.BC.147.a	Free-living	Sediment (saline)	1207	5000	13	24	2	3	2	3
1197.SE.20101002.GY.FF010.BC.151	Free-living	Sediment (saline)	922	5000	11	37	1	4	1	4
1197.SE.20101002.GY.FF010.BC.151.a	Free-living	Sediment (saline)	947	5000	13	26	1	2	1	2
1197.SE.20101002.GY.LBNL7.BC.155	Free-living	Sediment (saline)	1024	5000	13	42	1	6	1	6
1197.SE.20101002.GY.LBNL7.BC.155.a	Free-living	Sediment (saline)	977	5000	13	61	1	26	1	26
1197.SE.20101003.GY.FF004.BC.174	Free-living	Sediment (saline)	1486	5000	22	42	1	5	1	5
1197.SE.20101008.GY.ALTFF012.BC.182	Free-living	Sediment (saline)	1186	5000	27	55	2	2	2	2
1197.SE.20101008.GY.D015S.BC.178	Free-living	Sediment (saline)	1485	5000	30	49	2	3	2	3
1197.SE.20101008.GY.FF011.BC.205	Free-living	Sediment (saline)	1281	5000	16	25	0	0	0	0
1197.SE.20101008.GY.LBNL11.BC.186	Free-living	Sediment (saline)	1408	5000	19	26	0	0	0	0
1197.SE.20101008.GY.LBNL11.BC.186.a	Free-living	Sediment (saline)	1413	5000	18	23	1	2	1	2
1197.SE.20101009.GY.ALTFF002.BC.225	Free-living	Sediment (saline)	1339	5000	16	35	3	18	3	18
1197.SE.20101009.GY.ALTFF002.BC.225.a	Free-living	Sediment (saline)	1344	5000	15	26	4	12	4	12
1197.SE.20101009.GY.D014S.BC.213	Free-living	Sediment (saline)	1181	5000	17	59	3	8	3	8
1197.SE.20101009.GY.D017S.BC.209	Free-living	Sediment (saline)	1401	5000	20	31	0	0	0	0
1197.SE.20101009.GY.D019S.BC.217	Free-living	Sediment (saline)	1055	5000	11	15	0	0	0	0
1197.SE.20101009.GY.FF001.BC.229	Free-living	Sediment (saline)	872	5000	4	4	0	0	0	0
1197.SE.20101009.GY.FF003.BC.221	Free-living	Sediment (saline)	1345	5000	17	27	1	9	1	9
1197.SE.20101010.GY.D053S.BC.241	Free-living	Sediment (saline)	1364	5000	27	58	3	19	3	19
1197.SE.20101010.GY.D062S.BC.233	Free-living	Sediment (saline)	1156	5000	20	35	2	5	2	5
1197.SE.20101010.GY.FF013.BC.237	Free-living	Sediment (saline)	1309	5000	31	50	3	3	3	3
1197.SE.20101011.GY.D064S.BC.245	Free-living	Sediment (saline)	1498	5000	27	41	2	4	2	4
1197.SE.20101011.GY.D064S.BC.245.a	Free-living	Sediment (saline)	1453	5000	23	37	2	2	2	2
1197.SE.20101012.GY.D003S.BC.261	Free-living	Sediment (saline)	1322	5000	11	17	1	2	1	2
1197.SE.20101012.GY.D003S.BC.261.a	Free-living	Sediment (saline)	1260	5000	10	19	0	0	0	0
1197.SE.20101012.GY.D006S.BC.265	Free-living	Sediment (saline)	1158	5000	24	41	0	0	0	0
1197.SE.20101012.GY.D007S.BC.249	Free-living	Sediment (saline)	1379	5000	17	26	2	2	2	2
1197.SE.20101012.GY.D008S.BC.253	Free-living	Sediment (saline)	1294	5000	17	21	1	2	1	2
1197.SE.20101012.GY.D013S.BC.257	Free-living	Sediment (saline)	1387	5000	20	35	1	1	1	1
1197.SE.20101013.GY.D055S.BC.269	Free-living	Sediment (saline)	1300	5000	21	29	1	3	1	3
1197.SE.20101013.GY.FFMT2.BC.273	Free-living	Sediment (saline)	1440	5000	17	32	1	7	1	7
1197.SE.20101017.GY.D031S.BC.278	Free-living	Sediment (saline)	600	5000	5	13	0	0	0	0
1197.SE.20101017.GY.D031S.BC.278.a	Free-living	Sediment (saline)	629	5000	4	12	0	0	0	0
1197.SE.20101017.GY.D034S.BC.296	Free-living	Sediment (saline)	1205	5000	14	25	1	3	1	3
1197.SE.20101017.GY.D034S.BC.296.a	Free-living	Sediment (saline)	1145	5000	10	25	1	1	1	1
1197.SE.20101017.GY.D038SW.BC.331	Free-living	Sediment (saline)	322	5000	3	6	0	0	0	0
1197.SE.20101017.GY.D038SW.BC.331.a	Free-living	Sediment (saline)	426	5000	3	5	0	0	0	0
1197.SE.20101017.GY.D040S.BC.315	Free-living	Sediment (saline)	533	5000	2	3	0	0	0	0
1197.SE.20101017.GY.D040S.BC.315.a	Free-living	Sediment (saline)	464	5000	4	12	0	0	0	0
1197.SE.20101017.GY.D042S.BC.350	Free-living	Sediment (saline)	665	5000	7	15	0	0	0	0
1197.SE.20101017.GY.D042S.BC.350.a	Free-living	Sediment (saline)	655	5000	8	12	0	0	0	0
1197.SE.20101017.GY.D044S.BC.366	Free-living	Sediment (saline)	915	5000	12	21	0	0	0	0
1197.SE.20101017.GY.D044S.BC.366.a	Free-living	Sediment (saline)	977	5000	15	30	0	0	0	0
1197.SE.20101018.GY.D002S.BC.382	Free-living	Sediment (saline)	1339	5000	14	19	1	1	1	1
1197.SE.20101018.GY.D002S.BC.382.a	Free-living	Sediment (saline)	1283	5000	22	35	1	1	1	1
1197.SE.20101018.GY.D004S.BC.386	Free-living	Sediment (saline)	1360	5000	20	34	1	1	1	1
1197.SE.20101018.GY.D010S.BC.390	Free-living	Sediment (saline)	1512	5000	28	54	3	5	3	5
1197.SE.20101018.GY.D012S.BC.394	Free-living	Sediment (saline)	1610	5000	31	65	5	19	5	19
1197.SE.20101018.GY.D012S.BC.394.a	Free-living	Sediment (saline)	1523	5000	39	87	5	16	5	16
1197.SE.20101018.GY.D021S.BC.398	Free-living	Sediment (saline)	1351	5000	17	27	1	2	1	2
1197.SE.20101018.GY.D021S.BC.398.a	Free-living	Sediment (saline)	1284	5000	21	32	1	1	1	1
1197.SE.20101019.GY.D068S.BC.402	Free-living	Sediment (saline)	1234	5000	13	33	1	3	1	3
1197.SE.20101019.GY.LBNL10.BC.501	Free-living	Sediment (saline)	1181	5000	9	16	1	1	1	1
1197.SE.20101019.GY.LBNL10.BC.501.a	Free-living	Sediment (saline)	1213	5000	15	23	1	2	1	2
1197.SE.20101019.GY.LBNL13.BC.482	Free-living	Sediment (saline)	1276	5000	11	28	1	1	1	1
1197.SE.20101019.GY.LBNL13.BC.482.a	Free-living	Sediment (saline)	1201	5000	10	23	0	0	0	0
1197.SE.20101019.GY.LBNL14.BC.406	Free-living	Sediment (saline)	1236	5000	17	49	0	0	0	0
1197.SE.20101019.GY.LBNL14.BC.406.a	Free-living	Sediment (saline)	1146	5000	12	41	0	0	0	0
1197.SE.20101019.GY.LBNL4.BC.425	Free-living	Sediment (saline)	1029	5000	14	43	0	0	0	0
1197.SE.20101019.GY.LBNL4.BC.425.a	Free-living	Sediment (saline)	1089	5000	16	51	2	5	2	5
1197.SE.20101019.GY.LBNL8.BC.444	Free-living	Sediment (saline)	1137	5000	18	44	1	1	1	1
1197.SE.20101019.GY.LBNL8.BC.444.a	Free-living	Sediment (saline)	1120	5000	21	46	0	0	0	0
1197.SE.20101019.GY.LBNL9.BC.463	Free-living	Sediment (saline)	1276	5000	11	19	1	2	1	2
1197.SE.20101019.GY.LBNL9.BC.463.a	Free-living	Sediment (saline)	1299	5000	11	17	0	0	0	0
1197.SE.20101020.GY.LBNL12.BC.520	Free-living	Sediment (saline)	1089	5000	8	31	0	0	0	0
1197.SE.20101020.GY.LBNL12.BC.520.a	Free-living	Sediment (saline)	1166	5000	20	44	2	4	2	4
1197.SU.20100919.GY.FFC7.BC.007	Free-living	Sediment (saline)	1463	5000	31	44	2	3	2	3
1198.ANT02.S1M2	Free-living	Sediment (saline)	221	5000	1	1	0	0	0	0
1198.ANT03.S1M3	Free-living	Sediment (saline)	321	5000	0	0	0	0	0	0
1198.ANT04.S2M1	Free-living	Sediment (saline)	263	5000	1	1	0	0	0	0
1198.ANT05.S2M2	Free-living	Sediment (saline)	306	5000	0	0	0	0	0	0
1198.ANT06.S2M3	Free-living	Sediment (saline)	339	5000	1	1	0	0	0	0
1198.ARG03.MC08.UshuaiaC	Free-living	Sediment (saline)	632	5000	0	0	0	0	0	0
1198.ARG04.ORi08.InfralitoralA	Free-living	Sediment (saline)	837	5000	0	0	0	0	0	0
1198.ARG05.ORi08.InfralitoralB	Free-living	Sediment (saline)	827	5000	0	0	0	0	0	0
1198.ARG06.ORi08.InfralitoralC	Free-living	Sediment (saline)	737	5000	2	2	0	0	0	0
1198.NOR01.STA1.CORE1.1of4	Free-living	Sediment (saline)	596	5000	2	5	0	0	0	0
1198.NOR02.STA1.CORE1.2of4	Free-living	Sediment (saline)	540	5000	1	1	0	0	0	0
1198.NOR03.STA1.CORE1.3of4	Free-living	Sediment (saline)	592	5000	2	3	0	0	0	0
1198.NOR04.STA1.CORE1.4of4	Free-living	Sediment (saline)	549	5000	3	4	0	0	0	0
1198.NOR05.STA1.CORE2.1of3	Free-living	Sediment (saline)	550	5000	1	1	0	0	0	0
1198.NOR06.STA1.CORE2.2of3	Free-living	Sediment (saline)	549	5000	3	3	0	0	0	0
1198.NOR07.STA1.CORE2.3of3	Free-living	Sediment (saline)	537	5000	2	3	0	0	0	0
1198.NOR08.STA1.CORE3.1of3	Free-living	Sediment (saline)	567	5000	0	0	0	0	0	0
1198.NOR09.STA1.CORE3.2of3	Free-living	Sediment (saline)	562	5000	0	0	0	0	0	0
1198.NOR10.STA1.CORE3.3of3	Free-living	Sediment (saline)	601	5000	3	3	0	0	0	0
1198.NOR11.STA2.CORE1.1of3	Free-living	Sediment (saline)	421	5000	5	5	1	1	1	1
1198.NOR12.STA2.CORE1.2of3	Free-living	Sediment (saline)	454	5000	2	4	0	0	0	0
1198.NOR13.STA2.CORE1.3of3	Free-living	Sediment (saline)	398	5000	2	3	0	0	0	0
1198.NOR14.STA2.CORE2.1of3	Free-living	Sediment (saline)	414	5000	3	4	0	0	0	0
1198.NOR15.STA2.CORE2.2of3	Free-living	Sediment (saline)	439	5000	5	34	0	0	0	0
1198.NOR16.STA2.CORE2.3of3	Free-living	Sediment (saline)	479	5000	2	4	0	0	0	0
1198.NOR17.STA2.CORE3.1of3	Free-living	Sediment (saline)	441	5000	1	2	0	0	0	0
1198.NOR18.STA2.CORE3.2of3	Free-living	Sediment (saline)	438	5000	1	4	0	0	0	0
1198.SWE01.KBA1.1.5	Free-living	Sediment (saline)	820	5000	7	9	0	0	0	0
1198.SWE02.KBA1.2.5	Free-living	Sediment (saline)	856	5000	3	6	1	1	1	1
1198.SWE03.KBA1.3.5	Free-living	Sediment (saline)	903	5000	9	10	0	0	0	0
1198.SWE04.KBA1.4.5	Free-living	Sediment (saline)	920	5000	8	13	0	0	0	0
1198.SWE05.KBA1.5.5	Free-living	Sediment (saline)	845	5000	6	8	1	1	1	1
1198.SWE06.KBA2.SS1.5	Free-living	Sediment (saline)	941	5000	8	12	1	1	1	1
1198.SWE07.KBA2.SS2.5	Free-living	Sediment (saline)	905	5000	9	11	1	1	1	1
1198.SWE08.KBA2.SS3.5	Free-living	Sediment (saline)	927	5000	7	7	0	0	0	0
1198.SWE09.KBA2.SS4.5	Free-living	Sediment (saline)	868	5000	4	5	0	0	0	0
1198.SWE10.KBA2.SS5.5	Free-living	Sediment (saline)	889	5000	7	9	0	0	0	0
1198.SWE11.KBA3.SS1.5	Free-living	Sediment (saline)	900	5000	4	6	1	1	1	1
1198.SWE12.KBA3.SS2.5	Free-living	Sediment (saline)	902	5000	7	9	1	1	1	1
1198.SWE13.KBA3.SS3.5	Free-living	Sediment (saline)	940	5000	9	13	0	0	0	0
1198.SWE14.KBA3.SS4.5	Free-living	Sediment (saline)	942	5000	6	9	2	2	2	2
1198.SWE15.KBA3.SS5.5	Free-living	Sediment (saline)	937	5000	5	8	1	1	1	1
1198.SWE16.KBB1.SS1.5	Free-living	Sediment (saline)	950	5000	6	11	0	0	0	0
1198.SWE17.KBB1.SS2.5	Free-living	Sediment (saline)	928	5000	8	11	0	0	0	0
1198.SWE18.KBB1.SS3.5	Free-living	Sediment (saline)	955	5000	6	7	0	0	0	0
1198.SWE19.KBB1.SS4.5	Free-living	Sediment (saline)	992	5000	3	4	0	0	0	0
1198.SWE20.KBB1.SS5.5	Free-living	Sediment (saline)	925	5000	7	9	1	1	1	1
1198.SWE21.KBB2.SS1.5	Free-living	Sediment (saline)	890	5000	3	3	0	0	0	0
1198.SWE22.KBB2.SS2.5	Free-living	Sediment (saline)	967	5000	5	7	0	0	0	0
1198.SWE23.KBB2.SS3.5	Free-living	Sediment (saline)	950	5000	9	11	0	0	0	0
1198.SWE24.KBB2.SS4.5	Free-living	Sediment (saline)	949	5000	7	12	0	0	0	0
1198.SWE25.KBB2.SS5.5	Free-living	Sediment (saline)	975	5000	7	11	0	0	0	0
1198.SWE26.KBB3.SS1.5	Free-living	Sediment (saline)	908	5000	7	9	0	0	0	0
1198.SWE27.KBB3.SS2.5	Free-living	Sediment (saline)	952	5000	6	6	0	0	0	0
1198.SWE28.KBB3.SS3.5	Free-living	Sediment (saline)	980	5000	8	8	0	0	0	0
1198.SWE29.KBB3.SS4.5	Free-living	Sediment (saline)	955	5000	4	5	0	0	0	0
1198.SWE30.KBB3.SS5.5	Free-living	Sediment (saline)	975	5000	9	12	0	0	0	0
1222.2B2.5.6.06	Free-living	Water (saline)	146	5000	0	0	0	0	0	0
1222.B1.5.10.06	Free-living	Water (saline)	130	5000	0	0	0	0	0	0
1222.B1.5.11.06	Free-living	Water (saline)	140	5000	0	0	0	0	0	0
1222.B1.5.12.06	Free-living	Water (saline)	118	5000	0	0	0	0	0	0
1222.B1.5.13.06	Free-living	Water (saline)	133	5000	0	0	0	0	0	0
1222.B1.5.14.06	Free-living	Water (saline)	126	5000	0	0	0	0	0	0
1222.B1.5.15.06	Free-living	Water (saline)	134	5000	1	1	0	0	0	0
1222.B1.5.16.06	Free-living	Water (saline)	138	5000	0	0	0	0	0	0
1222.B1.5.17.06	Free-living	Water (saline)	123	5000	0	0	0	0	0	0
1222.B1.5.18.06	Free-living	Water (saline)	118	5000	0	0	0	0	0	0
1222.B1.5.20.06	Free-living	Water (saline)	110	5000	0	0	0	0	0	0
1222.B1.5.21.06	Free-living	Water (saline)	133	5000	0	0	0	0	0	0
1222.B1.5.6.06	Free-living	Water (saline)	132	5000	0	0	0	0	0	0
1222.B1.5.7.06	Free-living	Water (saline)	155	5000	0	0	0	0	0	0
1222.B1.5.8.06	Free-living	Water (saline)	140	5000	0	0	0	0	0	0
1222.B1.5.9.06	Free-living	Water (saline)	139	5000	0	0	0	0	0	0
1222.B2.5.10.06	Free-living	Water (saline)	134	5000	0	0	0	0	0	0
1222.B2.5.11.06	Free-living	Water (saline)	129	5000	0	0	0	0	0	0
1222.B2.5.13.06	Free-living	Water (saline)	127	5000	0	0	0	0	0	0
1222.B2.5.15.06	Free-living	Water (saline)	126	5000	0	0	0	0	0	0
1222.B2.5.16.06	Free-living	Water (saline)	136	5000	0	0	0	0	0	0
1222.B2.5.17.06	Free-living	Water (saline)	125	5000	0	0	0	0	0	0
1222.B2.5.18.06	Free-living	Water (saline)	101	5000	0	0	0	0	0	0
1222.B2.5.21.06	Free-living	Water (saline)	130	5000	0	0	0	0	0	0
1222.B2.5.6.06	Free-living	Water (saline)	152	5000	0	0	0	0	0	0
1222.B2.5.7.06	Free-living	Water (saline)	147	5000	0	0	0	0	0	0
1222.B2.5.8.06	Free-living	Water (saline)	134	5000	0	0	0	0	0	0
1222.B2.5.9.06	Free-living	Water (saline)	149	5000	0	0	0	0	0	0
1222.B3.5.10.06	Free-living	Water (saline)	146	5000	0	0	0	0	0	0
1222.B3.5.11.06	Free-living	Water (saline)	134	5000	0	0	0	0	0	0
1222.B3.5.12.06	Free-living	Water (saline)	136	5000	0	0	0	0	0	0
1222.B3.5.13.06	Free-living	Water (saline)	104	5000	0	0	0	0	0	0
1222.B3.5.15.06	Free-living	Water (saline)	132	5000	0	0	0	0	0	0
1222.B3.5.16.06	Free-living	Water (saline)	163	5000	1	5	0	0	0	0
1222.B3.5.17.06	Free-living	Water (saline)	106	5000	0	0	0	0	0	0
1222.B3.5.19.06	Free-living	Water (saline)	134	5000	0	0	0	0	0	0
1222.B3.5.21.06	Free-living	Water (saline)	142	5000	0	0	0	0	0	0
1222.B3.5.8.06	Free-living	Water (saline)	157	5000	0	0	0	0	0	0
1222.B3.5.9.06	Free-living	Water (saline)	168	5000	0	0	0	0	0	0
1222.B4.5.12.06	Free-living	Water (saline)	134	5000	0	0	0	0	0	0
1222.B4.5.16.06	Free-living	Water (saline)	122	5000	0	0	0	0	0	0
1222.B4.5.7.06	Free-living	Water (saline)	139	5000	0	0	0	0	0	0
1222.B4.5.8.06	Free-living	Water (saline)	111	5000	0	0	0	0	0	0
1222.B4.5.9.06	Free-living	Water (saline)	119	5000	1	1	0	0	0	0
1222.B5.5.10.06	Free-living	Water (saline)	127	5000	1	1	0	0	0	0
1222.B5.5.12.06	Free-living	Water (saline)	140	5000	0	0	0	0	0	0
1222.B5.5.13.06	Free-living	Water (saline)	105	5000	0	0	0	0	0	0
1222.B5.5.14.06	Free-living	Water (saline)	136	5000	0	0	0	0	0	0
1222.B5.5.15.06	Free-living	Water (saline)	106	5000	0	0	0	0	0	0
1222.B5.5.16.06	Free-living	Water (saline)	116	5000	0	0	0	0	0	0
1222.B5.5.17.06	Free-living	Water (saline)	124	5000	0	0	0	0	0	0
1222.B5.5.18.06	Free-living	Water (saline)	101	5000	0	0	0	0	0	0
1222.B5.5.19.06	Free-living	Water (saline)	131	5000	0	0	0	0	0	0
1222.B5.5.20.06	Free-living	Water (saline)	133	5000	0	0	0	0	0	0
1222.B5.5.21.06	Free-living	Water (saline)	137	5000	0	0	0	0	0	0
1222.B5.5.6.06	Free-living	Water (saline)	177	5000	0	0	0	0	0	0
1222.B5.5.7.06	Free-living	Water (saline)	118	5000	0	0	0	0	0	0
1222.B5.5.8.06	Free-living	Water (saline)	124	5000	0	0	0	0	0	0
1222.B5.5.9.06	Free-living	Water (saline)	132	5000	0	0	0	0	0	0
1222.B6.5.10.06	Free-living	Water (saline)	125	5000	0	0	0	0	0	0
1222.B6.5.11.06	Free-living	Water (saline)	117	5000	0	0	0	0	0	0
1222.B6.5.12.06	Free-living	Water (saline)	124	5000	0	0	0	0	0	0
1222.B6.5.13.06	Free-living	Water (saline)	104	5000	0	0	0	0	0	0
1222.B6.5.14.06	Free-living	Water (saline)	102	5000	0	0	0	0	0	0
1222.B6.5.16.06	Free-living	Water (saline)	118	5000	0	0	0	0	0	0
1222.B6.5.17.06	Free-living	Water (saline)	107	5000	0	0	0	0	0	0
1222.B6.5.19.06	Free-living	Water (saline)	120	5000	0	0	0	0	0	0
1222.B6.5.21.06	Free-living	Water (saline)	100	5000	0	0	0	0	0	0
1222.B6.5.5.06	Free-living	Water (saline)	170	5000	1	1	0	0	0	0
1222.B6.5.7.06	Free-living	Water (saline)	146	5000	0	0	0	0	0	0
1222.B6.5.8.06	Free-living	Water (saline)	140	5000	0	0	0	0	0	0
1222.B6.5.9.06	Free-living	Water (saline)	124	5000	0	0	0	0	0	0
1235.sp0192	Free-living	Water (saline)	74	5000	0	0	0	0	0	0
1235.sp0193	Free-living	Water (saline)	128	5000	0	0	0	0	0	0
1235.sp0195	Free-living	Water (saline)	81	5000	0	0	0	0	0	0
1235.sp0200	Free-living	Water (saline)	85	5000	0	0	0	0	0	0
1235.sp0310	Free-living	Water (saline)	75	5000	0	0	0	0	0	0
1235.sp0314	Free-living	Water (saline)	114	5000	1	1	0	0	0	0
1235.sp0317	Free-living	Water (saline)	86	5000	0	0	0	0	0	0
1235.sp0325	Free-living	Water (saline)	89	5000	0	0	0	0	0	0
1235.sp0329	Free-living	Water (saline)	135	5000	0	0	0	0	0	0
1235.sp0333	Free-living	Water (saline)	91	5000	0	0	0	0	0	0
1235.sp0339	Free-living	Water (saline)	114	5000	0	0	0	0	0	0
1235.sp0340	Free-living	Water (saline)	75	5000	0	0	0	0	0	0
1235.sp0341	Free-living	Water (saline)	64	5000	0	0	0	0	0	0
1235.sp0342	Free-living	Water (saline)	67	5000	0	0	0	0	0	0
1235.sp0343	Free-living	Water (saline)	61	5000	0	0	0	0	0	0
1235.sp0344	Free-living	Water (saline)	102	5000	0	0	0	0	0	0
1235.sp0345	Free-living	Water (saline)	85	5000	0	0	0	0	0	0
1235.sp0346	Free-living	Water (saline)	63	5000	0	0	0	0	0	0
1235.sp0347	Free-living	Water (saline)	63	5000	0	0	0	0	0	0
1235.sp0349	Free-living	Water (saline)	77	5000	0	0	0	0	0	0
1235.sp0350	Free-living	Water (saline)	88	5000	0	0	0	0	0	0
1235.sp0351	Free-living	Water (saline)	47	5000	0	0	0	0	0	0
1235.sp0352	Free-living	Water (saline)	92	5000	0	0	0	0	0	0
1235.sp0353	Free-living	Water (saline)	70	5000	0	0	0	0	0	0
1235.sp0354	Free-living	Water (saline)	106	5000	0	0	0	0	0	0
1235.sp0355	Free-living	Water (saline)	51	5000	0	0	0	0	0	0
1235.sp0368	Free-living	Water (saline)	73	5000	0	0	0	0	0	0
1235.sp0370	Free-living	Water (saline)	184	5000	1	1	0	0	0	0
1235.sp0371	Free-living	Water (saline)	57	5000	0	0	0	0	0	0
1235.sp0372	Free-living	Water (saline)	74	5000	0	0	0	0	0	0
1235.sp0373	Free-living	Water (saline)	40	5000	0	0	0	0	0	0
1235.sp0379	Free-living	Water (saline)	204	5000	2	2	0	0	0	0
1235.sp0380	Free-living	Water (saline)	61	5000	0	0	0	0	0	0
1235.sp0381	Free-living	Water (saline)	67	5000	0	0	0	0	0	0
1235.sp0382	Free-living	Water (saline)	116	5000	0	0	0	0	0	0
1235.sp0383	Free-living	Water (saline)	114	5000	0	0	0	0	0	0
1235.sp0384	Free-living	Water (saline)	67	5000	0	0	0	0	0	0
1235.sp0701	Free-living	Water (saline)	80	5000	0	0	0	0	0	0
1235.sp0702	Free-living	Water (saline)	111	5000	0	0	0	0	0	0
1235.sp0703	Free-living	Water (saline)	118	5000	0	0	0	0	0	0
1235.sp0705	Free-living	Water (saline)	106	5000	0	0	0	0	0	0
1235.sp0706	Free-living	Water (saline)	77	5000	0	0	0	0	0	0
1235.sp0714	Free-living	Water (saline)	90	5000	0	0	0	0	0	0
1235.sp0715	Free-living	Water (saline)	151	5000	0	0	0	0	0	0
1235.sp0721	Free-living	Water (saline)	76	5000	0	0	0	0	0	0
1235.sp0722	Free-living	Water (saline)	79	5000	0	0	0	0	0	0
1235.sp0724	Free-living	Water (saline)	114	5000	0	0	0	0	0	0
1235.sp0727	Free-living	Water (saline)	166	5000	0	0	0	0	0	0
1235.sp0729	Free-living	Water (saline)	78	5000	0	0	0	0	0	0
1235.sp0731	Free-living	Water (saline)	76	5000	0	0	0	0	0	0
1235.sp0733	Free-living	Water (saline)	135	5000	1	1	0	0	0	0
1235.sp0734	Free-living	Water (saline)	152	5000	0	0	0	0	0	0
1235.sp0736	Free-living	Water (saline)	84	5000	0	0	0	0	0	0
1235.sp0738	Free-living	Water (saline)	86	5000	0	0	0	0	0	0
1235.sp0739	Free-living	Water (saline)	82	5000	0	0	0	0	0	0
1235.sp0740	Free-living	Water (saline)	159	5000	0	0	0	0	0	0
1235.sp0742	Free-living	Water (saline)	92	5000	0	0	0	0	0	0
1235.sp0743	Free-living	Water (saline)	107	5000	0	0	0	0	0	0
1235.sp0747	Free-living	Water (saline)	173	5000	0	0	0	0	0	0
1235.sp0752	Free-living	Water (saline)	101	5000	0	0	0	0	0	0
1235.sp0753	Free-living	Water (saline)	142	5000	0	0	0	0	0	0
1235.sp0754	Free-living	Water (saline)	93	5000	0	0	0	0	0	0
1235.sp0755	Free-living	Water (saline)	141	5000	0	0	0	0	0	0
1235.sp0756	Free-living	Water (saline)	114	5000	0	0	0	0	0	0
1235.sp0757	Free-living	Water (saline)	81	5000	0	0	0	0	0	0
1235.sp0758	Free-living	Water (saline)	110	5000	0	0	0	0	0	0
1235.sp0759	Free-living	Water (saline)	96	5000	0	0	0	0	0	0
1235.sp0767	Free-living	Water (saline)	79	5000	0	0	0	0	0	0
1235.sp0768	Free-living	Water (saline)	74	5000	0	0	0	0	0	0
1235.sp0769	Free-living	Water (saline)	74	5000	0	0	0	0	0	0
1235.sp1000	Free-living	Water (saline)	121	5000	0	0	0	0	0	0
1235.sp1001	Free-living	Water (saline)	116	5000	0	0	0	0	0	0
1235.sp1004	Free-living	Water (saline)	111	5000	0	0	0	0	0	0
1235.sp1005	Free-living	Water (saline)	128	5000	0	0	0	0	0	0
1235.sp1006	Free-living	Water (saline)	110	5000	0	0	0	0	0	0
1235.sp1007	Free-living	Water (saline)	113	5000	0	0	0	0	0	0
1235.sp1010	Free-living	Water (saline)	112	5000	0	0	0	0	0	0
1235.sp1011	Free-living	Water (saline)	126	5000	0	0	0	0	0	0
1235.sp1012	Free-living	Water (saline)	113	5000	0	0	0	0	0	0
1235.sp1013	Free-living	Water (saline)	112	5000	0	0	0	0	0	0
1235.sp1014	Free-living	Water (saline)	115	5000	0	0	0	0	0	0
1235.sp1015	Free-living	Water (saline)	119	5000	0	0	0	0	0	0
1235.sp1016	Free-living	Water (saline)	108	5000	0	0	0	0	0	0
1235.sp1017	Free-living	Water (saline)	110	5000	0	0	0	0	0	0
1235.sp1018	Free-living	Water (saline)	122	5000	1	2	0	0	0	0
1235.sp1019	Free-living	Water (saline)	109	5000	0	0	0	0	0	0
1235.sp1020	Free-living	Water (saline)	108	5000	0	0	0	0	0	0
1235.sp1021	Free-living	Water (saline)	129	5000	0	0	0	0	0	0
1235.sp1023	Free-living	Water (saline)	119	5000	0	0	0	0	0	0
1235.sp1026	Free-living	Water (saline)	101	5000	0	0	0	0	0	0
1235.sp1027	Free-living	Water (saline)	95	5000	0	0	0	0	0	0
1235.sp1028	Free-living	Water (saline)	86	5000	0	0	0	0	0	0
1235.sp1029	Free-living	Water (saline)	114	5000	1	1	1	1	1	1
1235.sp1031	Free-living	Water (saline)	104	5000	0	0	0	0	0	0
1235.sp1033	Free-living	Water (saline)	101	5000	0	0	0	0	0	0
1235.sp1034	Free-living	Water (saline)	97	5000	0	0	0	0	0	0
1235.sp1035	Free-living	Water (saline)	93	5000	0	0	0	0	0	0
1235.sp1036	Free-living	Water (saline)	126	5000	3	5	0	0	0	0
1235.sp1037	Free-living	Water (saline)	107	5000	0	0	0	0	0	0
1235.sp1038	Free-living	Water (saline)	108	5000	0	0	0	0	0	0
1235.sp1039	Free-living	Water (saline)	91	5000	0	0	0	0	0	0
1235.sp1083	Free-living	Water (saline)	81	5000	0	0	0	0	0	0
1235.sp1087	Free-living	Water (saline)	80	5000	0	0	0	0	0	0
1235.sp1089	Free-living	Water (saline)	118	5000	0	0	0	0	0	0
1235.sp1098	Free-living	Water (saline)	89	5000	0	0	0	0	0	0
1235.sp1100	Free-living	Water (saline)	102	5000	0	0	0	0	0	0
1235.sp1140	Free-living	Water (saline)	87	5000	0	0	0	0	0	0
1235.sp1142	Free-living	Water (saline)	113	5000	0	0	0	0	0	0
1235.sp1144	Free-living	Water (saline)	75	5000	0	0	0	0	0	0
1235.sp1145	Free-living	Water (saline)	107	5000	0	0	0	0	0	0
1235.sp1147	Free-living	Water (saline)	81	5000	0	0	0	0	0	0
1235.sp1149	Free-living	Water (saline)	106	5000	0	0	0	0	0	0
1235.sp1151	Free-living	Water (saline)	110	5000	0	0	0	0	0	0
1235.sp1155	Free-living	Water (saline)	79	5000	0	0	0	0	0	0
1235.sp1157	Free-living	Water (saline)	122	5000	1	1	0	0	0	0
1235.sp1158	Free-living	Water (saline)	100	5000	0	0	0	0	0	0
1235.sp1160	Free-living	Water (saline)	95	5000	0	0	0	0	0	0
1235.sp1163	Free-living	Water (saline)	103	5000	0	0	0	0	0	0
1235.sp1164	Free-living	Water (saline)	68	5000	0	0	0	0	0	0
1235.sp1165	Free-living	Water (saline)	76	5000	0	0	0	0	0	0
1235.sp1261	Free-living	Water (saline)	109	5000	0	0	0	0	0	0
1235.sp1268	Free-living	Water (saline)	122	5000	0	0	0	0	0	0
1235.sp1271	Free-living	Water (saline)	123	5000	0	0	0	0	0	0
1235.sp1272	Free-living	Water (saline)	108	5000	0	0	0	0	0	0
1235.sp1273	Free-living	Water (saline)	100	5000	0	0	0	0	0	0
1235.sp1274	Free-living	Water (saline)	116	5000	0	0	0	0	0	0
1235.sp1275	Free-living	Water (saline)	107	5000	1	1	0	0	0	0
1235.sp1276	Free-living	Water (saline)	123	5000	0	0	0	0	0	0
1235.sp1277	Free-living	Water (saline)	93	5000	0	0	0	0	0	0
1235.sp1278	Free-living	Water (saline)	109	5000	0	0	0	0	0	0
1235.sp1279	Free-living	Water (saline)	114	5000	0	0	0	0	0	0
1235.sp1280	Free-living	Water (saline)	100	5000	0	0	0	0	0	0
1235.sp1281	Free-living	Water (saline)	107	5000	0	0	0	0	0	0
1235.sp1282	Free-living	Water (saline)	117	5000	0	0	0	0	0	0
1235.sp1284	Free-living	Water (saline)	67	5000	0	0	0	0	0	0
1235.sp1286	Free-living	Water (saline)	89	5000	0	0	0	0	0	0
1235.sp1287	Free-living	Water (saline)	124	5000	1	1	0	0	0	0
1235.sp1288	Free-living	Water (saline)	80	5000	0	0	0	0	0	0
1235.sp1294	Free-living	Water (saline)	78	5000	0	0	0	0	0	0
1235.sp1298	Free-living	Water (saline)	114	5000	0	0	0	0	0	0
1235.sp1299	Free-living	Water (saline)	137	5000	0	0	0	0	0	0
1235.sp1300	Free-living	Water (saline)	117	5000	0	0	0	0	0	0
1235.sp1304	Free-living	Water (saline)	87	5000	0	0	0	0	0	0
1235.sp1307	Free-living	Water (saline)	126	5000	0	0	0	0	0	0
1235.sp1308	Free-living	Water (saline)	77	5000	0	0	0	0	0	0
1235.sp1309	Free-living	Water (saline)	78	5000	0	0	0	0	0	0
1235.sp1310	Free-living	Water (saline)	98	5000	0	0	0	0	0	0
1235.sp1312	Free-living	Water (saline)	71	5000	0	0	0	0	0	0
1235.sp1314	Free-living	Water (saline)	142	5000	0	0	0	0	0	0
1235.sp1315	Free-living	Water (saline)	106	5000	0	0	0	0	0	0
1235.sp1338	Free-living	Water (saline)	82	5000	0	0	0	0	0	0
1235.sp1341	Free-living	Water (saline)	132	5000	0	0	0	0	0	0
1235.sp1342	Free-living	Water (saline)	106	5000	1	1	0	0	0	0
1235.sp1344	Free-living	Water (saline)	146	5000	1	1	0	0	0	0
1235.sp1345	Free-living	Water (saline)	76	5000	0	0	0	0	0	0
1235.sp1347	Free-living	Water (saline)	133	5000	0	0	0	0	0	0
1235.sp1348	Free-living	Water (saline)	83	5000	0	0	0	0	0	0
1235.sp1374	Free-living	Water (saline)	121	5000	0	0	0	0	0	0
1235.sp1376	Free-living	Water (saline)	115	5000	0	0	0	0	0	0
1235.sp1377	Free-living	Water (saline)	96	5000	0	0	0	0	0	0
1235.sp1378	Free-living	Water (saline)	117	5000	0	0	0	0	0	0
1235.sp1379	Free-living	Water (saline)	97	5000	0	0	0	0	0	0
1235.sp1380	Free-living	Water (saline)	98	5000	0	0	0	0	0	0
1235.sp1384	Free-living	Water (saline)	121	5000	0	0	0	0	0	0
1235.sp1386	Free-living	Water (saline)	130	5000	0	0	0	0	0	0
1235.sp1389	Free-living	Water (saline)	116	5000	0	0	0	0	0	0
1235.sp1390	Free-living	Water (saline)	126	5000	0	0	0	0	0	0
1235.sp1392	Free-living	Water (saline)	115	5000	0	0	0	0	0	0
1235.sp1395	Free-living	Water (saline)	122	5000	0	0	0	0	0	0
1235.sp1399	Free-living	Water (saline)	113	5000	0	0	0	0	0	0
1235.sp1400	Free-living	Water (saline)	121	5000	0	0	0	0	0	0
1235.sp1402	Free-living	Water (saline)	91	5000	0	0	0	0	0	0
1235.sp1403	Free-living	Water (saline)	160	5000	1	2	0	0	0	0
1235.sp1404	Free-living	Water (saline)	82	5000	0	0	0	0	0	0
1235.sp1405	Free-living	Water (saline)	76	5000	0	0	0	0	0	0
1235.sp1407	Free-living	Water (saline)	137	5000	0	0	0	0	0	0
1235.sp1409	Free-living	Water (saline)	142	5000	0	0	0	0	0	0
1235.sp1410	Free-living	Water (saline)	87	5000	0	0	0	0	0	0
1235.sp1520	Free-living	Water (saline)	173	5000	2	6	0	0	0	0
1235.sp1525	Free-living	Water (saline)	134	5000	0	0	0	0	0	0
1235.sp1526	Free-living	Water (saline)	80	5000	0	0	0	0	0	0
1235.sp1527	Free-living	Water (saline)	129	5000	1	1	0	0	0	0
1235.sp1529	Free-living	Water (saline)	119	5000	0	0	0	0	0	0
1235.sp1532	Free-living	Water (saline)	146	5000	0	0	0	0	0	0
1235.sp1533	Free-living	Water (saline)	88	5000	0	0	0	0	0	0
1235.sp1535	Free-living	Water (saline)	91	5000	0	0	0	0	0	0
1235.sp1536	Free-living	Water (saline)	83	5000	0	0	0	0	0	0
1235.sp1540	Free-living	Water (saline)	91	5000	0	0	0	0	0	0
1235.sp1541	Free-living	Water (saline)	102	5000	0	0	0	0	0	0
1235.sp1543	Free-living	Water (saline)	124	5000	0	0	0	0	0	0
1235.sp1545	Free-living	Water (saline)	65	5000	0	0	0	0	0	0
1235.sp1546	Free-living	Water (saline)	83	5000	0	0	0	0	0	0
1235.sp1547	Free-living	Water (saline)	106	5000	0	0	0	0	0	0
1235.sp1548	Free-living	Water (saline)	103	5000	0	0	0	0	0	0
1235.sp1550	Free-living	Water (saline)	78	5000	0	0	0	0	0	0
1235.sp1552	Free-living	Water (saline)	106	5000	0	0	0	0	0	0
1235.sp1553	Free-living	Water (saline)	111	5000	0	0	0	0	0	0
1235.sp1554	Free-living	Water (saline)	67	5000	0	0	0	0	0	0
1235.sp1555	Free-living	Water (saline)	93	5000	0	0	0	0	0	0
1235.sp1557	Free-living	Water (saline)	76	5000	0	0	0	0	0	0
1235.sp1560	Free-living	Water (saline)	120	5000	0	0	0	0	0	0
1235.sp1561	Free-living	Water (saline)	82	5000	0	0	0	0	0	0
1235.sp1565	Free-living	Water (saline)	105	5000	0	0	0	0	0	0
1235.sp1566	Free-living	Water (saline)	108	5000	0	0	0	0	0	0
1235.sp1568	Free-living	Water (saline)	96	5000	0	0	0	0	0	0
1235.sp1573	Free-living	Water (saline)	78	5000	0	0	0	0	0	0
1235.sp1576	Free-living	Water (saline)	130	5000	0	0	0	0	0	0
1235.sp1579	Free-living	Water (saline)	92	5000	0	0	0	0	0	0
1235.sp1580	Free-living	Water (saline)	85	5000	0	0	0	0	0	0
1235.sp1582	Free-living	Water (saline)	133	5000	0	0	0	0	0	0
1235.sp1584	Free-living	Water (saline)	141	5000	0	0	0	0	0	0
1235.sp1585	Free-living	Water (saline)	123	5000	0	0	0	0	0	0
1235.sp1587	Free-living	Water (saline)	83	5000	0	0	0	0	0	0
1235.sp1588	Free-living	Water (saline)	126	5000	1	1	0	0	0	0
1235.sp1590	Free-living	Water (saline)	134	5000	0	0	0	0	0	0
1235.sp1591	Free-living	Water (saline)	79	5000	0	0	0	0	0	0
1235.sp1597	Free-living	Water (saline)	81	5000	0	0	0	0	0	0
1235.sp1598	Free-living	Water (saline)	119	5000	0	0	0	0	0	0
1235.sp1599	Free-living	Water (saline)	83	5000	0	0	0	0	0	0
1235.sp1601	Free-living	Water (saline)	82	5000	0	0	0	0	0	0
1235.sp1608	Free-living	Water (saline)	81	5000	0	0	0	0	0	0
1235.sp1611	Free-living	Water (saline)	81	5000	0	0	0	0	0	0
1235.sp1612	Free-living	Water (saline)	81	5000	0	0	0	0	0	0
1235.sp1613	Free-living	Water (saline)	92	5000	0	0	0	0	0	0
1235.sp1614	Free-living	Water (saline)	82	5000	0	0	0	0	0	0
1235.sp1615	Free-living	Water (saline)	97	5000	0	0	0	0	0	0
1235.sp1616	Free-living	Water (saline)	88	5000	0	0	0	0	0	0
1235.sp1617	Free-living	Water (saline)	103	5000	0	0	0	0	0	0
1235.sp1620	Free-living	Water (saline)	89	5000	0	0	0	0	0	0
1235.sp1626	Free-living	Water (saline)	93	5000	0	0	0	0	0	0
1235.sp1627	Free-living	Water (saline)	91	5000	0	0	0	0	0	0
1235.sp1631	Free-living	Water (saline)	130	5000	0	0	0	0	0	0
1235.sp1632	Free-living	Water (saline)	83	5000	0	0	0	0	0	0
1235.sp1635	Free-living	Water (saline)	163	5000	1	1	0	0	0	0
1235.sp1636	Free-living	Water (saline)	90	5000	0	0	0	0	0	0
1235.sp1637	Free-living	Water (saline)	149	5000	1	1	0	0	0	0
1235.sp1639	Free-living	Water (saline)	126	5000	0	0	0	0	0	0
1235.sp1640	Free-living	Water (saline)	88	5000	0	0	0	0	0	0
1235.sp1641	Free-living	Water (saline)	140	5000	0	0	0	0	0	0
1235.sp1642	Free-living	Water (saline)	141	5000	3	10	0	0	0	0
1235.sp1644	Free-living	Water (saline)	94	5000	0	0	0	0	0	0
1235.sp1645	Free-living	Water (saline)	182	5000	3	12	0	0	0	0
1235.sp1647	Free-living	Water (saline)	108	5000	0	0	0	0	0	0
1235.sp1648	Free-living	Water (saline)	102	5000	0	0	0	0	0	0
1235.sp1649	Free-living	Water (saline)	125	5000	0	0	0	0	0	0
1235.sp1926	Free-living	Water (saline)	73	5000	0	0	0	0	0	0
1235.sp1927	Free-living	Water (saline)	124	5000	1	1	0	0	0	0
1235.sp1928	Free-living	Water (saline)	81	5000	0	0	0	0	0	0
1235.sp1929	Free-living	Water (saline)	85	5000	0	0	0	0	0	0
1235.sp1932	Free-living	Water (saline)	103	5000	0	0	0	0	0	0
1235.sp1933	Free-living	Water (saline)	71	5000	0	0	0	0	0	0
1235.sp1934	Free-living	Water (saline)	101	5000	0	0	0	0	0	0
1235.sp1935	Free-living	Water (saline)	113	5000	0	0	0	0	0	0
1235.sp1936	Free-living	Water (saline)	110	5000	0	0	0	0	0	0
1235.sp1938	Free-living	Water (saline)	79	5000	0	0	0	0	0	0
1235.sp1941	Free-living	Water (saline)	86	5000	0	0	0	0	0	0
1235.sp1942	Free-living	Water (saline)	129	5000	0	0	0	0	0	0
1235.sp1944	Free-living	Water (saline)	74	5000	0	0	0	0	0	0
1240.0102B	Free-living	Water (saline)	299	5000	1	9	0	0	0	0
1240.0102BCDNA	Free-living	Water (saline)	436	5000	4	13	0	0	0	0
1240.0102TCDNA	Free-living	Water (saline)	466	5000	9	13	0	0	0	0
1240.0103B	Free-living	Water (saline)	325	5000	1	1	0	0	0	0
1240.0103BCDNA	Free-living	Water (saline)	368	5000	1	1	0	0	0	0
1240.0103TCDNA	Free-living	Water (saline)	326	5000	2	2	0	0	0	0
1240.0109B	Free-living	Water (saline)	282	5000	1	2	0	0	0	0
1240.0109BCDNA	Free-living	Water (saline)	319	5000	2	5	0	0	0	0
1240.0109T	Free-living	Water (saline)	149	5000	0	0	0	0	0	0
1240.0109TCDNA	Free-living	Water (saline)	295	5000	3	4	0	0	0	0
1240.0206B	Free-living	Water (saline)	102	5000	0	0	0	0	0	0
1240.0206BCDNA	Free-living	Water (saline)	155	5000	0	0	0	0	0	0
1240.0206T	Free-living	Water (saline)	110	5000	0	0	0	0	0	0
1240.0206TCDNA	Free-living	Water (saline)	151	5000	1	1	0	0	0	0
1240.0401B	Free-living	Water (saline)	308	5000	2	2	0	0	0	0
1240.0401BCDNA	Free-living	Water (saline)	415	5000	10	12	0	0	0	0
1240.0401TCDNA	Free-living	Water (saline)	446	5000	6	7	0	0	0	0
1240.0505B	Free-living	Water (saline)	138	5000	0	0	0	0	0	0
1240.0505BCDNA	Free-living	Water (saline)	120	5000	0	0	0	0	0	0
1240.0505T	Free-living	Water (saline)	136	5000	0	0	0	0	0	0
1240.0505TCDNA	Free-living	Water (saline)	150	5000	0	0	0	0	0	0
1240.0704B	Free-living	Water (saline)	197	5000	0	0	0	0	0	0
1240.0704BCDNA	Free-living	Water (saline)	190	5000	2	3	0	0	0	0
1240.0704TCDNA	Free-living	Water (saline)	198	5000	0	0	0	0	0	0
1240.0707B	Free-living	Water (saline)	111	5000	0	0	0	0	0	0
1240.0707BCDNA	Free-living	Water (saline)	207	5000	0	0	0	0	0	0
1240.0707T	Free-living	Water (saline)	167	5000	0	0	0	0	0	0
1240.0707TCDNA	Free-living	Water (saline)	122	5000	1	1	0	0	0	0
1240.0709B	Free-living	Water (saline)	174	5000	1	2	0	0	0	0
1240.0709BCDNA	Free-living	Water (saline)	211	5000	2	2	0	0	0	0
1240.0709T	Free-living	Water (saline)	245	5000	0	0	0	0	0	0
1240.0709TCDNA	Free-living	Water (saline)	234	5000	2	3	0	0	0	0
1240.0710B	Free-living	Water (saline)	150	5000	0	0	0	0	0	0
1240.0710BCDNA	Free-living	Water (saline)	215	5000	3	3	0	0	0	0
1240.0710T	Free-living	Water (saline)	188	5000	2	3	0	0	0	0
1240.0710TCDNA	Free-living	Water (saline)	247	5000	1	8	0	0	0	0
1240.0802B	Free-living	Water (saline)	308	5000	0	0	0	0	0	0
1240.0802BCDNA	Free-living	Water (saline)	340	5000	2	2	0	0	0	0
1240.0802TCDNA	Free-living	Water (saline)	395	5000	6	7	0	0	0	0
1240.0803B	Free-living	Water (saline)	225	5000	3	3	0	0	0	0
1240.0803BCDNA	Free-living	Water (saline)	323	5000	2	3	0	0	0	0
1240.0803TCDNA	Free-living	Water (saline)	342	5000	2	2	0	0	0	0
1240.0806B	Free-living	Water (saline)	132	5000	0	0	0	0	0	0
1240.0806BCDNA	Free-living	Water (saline)	145	5000	0	0	0	0	0	0
1240.0806T	Free-living	Water (saline)	187	5000	0	0	0	0	0	0
1240.0806TCDNA	Free-living	Water (saline)	151	5000	0	0	0	0	0	0
1240.0911B	Free-living	Water (saline)	197	5000	0	0	0	0	0	0
1240.0911BCDNA	Free-living	Water (saline)	397	5000	3	4	0	0	0	0
1240.0911T	Free-living	Water (saline)	309	5000	5	12	0	0	0	0
1240.0911TCDNA	Free-living	Water (saline)	410	5000	6	48	0	0	0	0
1240.0912B	Free-living	Water (saline)	233	5000	0	0	0	0	0	0
1240.0912BCDNA	Free-living	Water (saline)	354	5000	4	5	0	0	0	0
1240.0912TCDNA	Free-living	Water (saline)	544	5000	6	24	0	0	0	0
1240.1101B	Free-living	Water (saline)	263	5000	0	0	0	0	0	0
1240.1101BCDNA	Free-living	Water (saline)	447	5000	7	11	0	0	0	0
1240.1101TCDNA	Free-living	Water (saline)	465	5000	7	10	0	0	0	0
1240.1204B	Free-living	Water (saline)	153	5000	1	2	0	0	0	0
1240.1204BCDNA	Free-living	Water (saline)	216	5000	1	2	0	0	0	0
1240.1204TCDNA	Free-living	Water (saline)	181	5000	2	2	1	1	1	1
1240.1208B	Free-living	Water (saline)	198	5000	3	3	0	0	0	0
1240.1208BCDNA	Free-living	Water (saline)	177	5000	2	3	0	0	0	0
1240.1208T	Free-living	Water (saline)	203	5000	2	3	0	0	0	0
1240.1208TCDNA	Free-living	Water (saline)	200	5000	1	3	0	0	0	0
1240.1210B	Free-living	Water (saline)	187	5000	0	0	0	0	0	0
1240.1210BCDNA	Free-living	Water (saline)	247	5000	0	0	0	0	0	0
1240.1210T	Free-living	Water (saline)	289	5000	4	11	1	1	1	1
1240.1210TCDNA	Free-living	Water (saline)	335	5000	4	19	0	0	0	0
1240.1305B	Free-living	Water (saline)	146	5000	0	0	0	0	0	0
1240.1305BCDNA	Free-living	Water (saline)	174	5000	1	1	0	0	0	0
1240.1305T	Free-living	Water (saline)	146	5000	0	0	0	0	0	0
1240.1305TCDNA	Free-living	Water (saline)	167	5000	0	0	0	0	0	0
1240.1307B	Free-living	Water (saline)	140	5000	1	1	0	0	0	0
1240.1307BCDNA	Free-living	Water (saline)	179	5000	0	0	0	0	0	0
1240.1307T	Free-living	Water (saline)	185	5000	0	0	0	0	0	0
1240.1307TCDNA	Free-living	Water (saline)	143	5000	3	3	0	0	0	0
1240.1409B	Free-living	Water (saline)	160	5000	2	3	0	0	0	0
1240.1409BCDNA	Free-living	Water (saline)	253	5000	2	2	0	0	0	0
1240.1409T	Free-living	Water (saline)	232	5000	0	0	0	0	0	0
1240.1409TCDNA	Free-living	Water (saline)	262	5000	2	5	0	0	0	0
1240.1503B	Free-living	Water (saline)	243	5000	1	1	0	0	0	0
1240.1503BCDNA	Free-living	Water (saline)	295	5000	3	3	0	0	0	0
1240.1503T	Free-living	Water (saline)	228	5000	0	0	0	0	0	0
1240.1503TCDNA	Free-living	Water (saline)	282	5000	0	0	0	0	0	0
1240.1512B	Free-living	Water (saline)	252	5000	2	2	0	0	0	0
1240.1512BCDNA	Free-living	Water (saline)	339	5000	1	1	0	0	0	0
1240.1512TCDNA	Free-living	Water (saline)	438	5000	6	8	0	0	0	0
1240.1708B	Free-living	Water (saline)	265	5000	2	2	0	0	0	0
1240.1708BCDNA	Free-living	Water (saline)	263	5000	3	4	0	0	0	0
1240.1708T	Free-living	Water (saline)	160	5000	2	2	0	0	0	0
1240.1708TCDNA	Free-living	Water (saline)	185	5000	2	3	0	0	0	0
1240.1801B	Free-living	Water (saline)	274	5000	1	1	0	0	0	0
1240.1801BCDNA	Free-living	Water (saline)	343	5000	5	8	0	0	0	0
1240.1801TCDNA	Free-living	Water (saline)	398	5000	3	4	0	0	0	0
1240.1910B	Free-living	Water (saline)	388	5000	6	8	0	0	0	0
1240.1910BCDNA	Free-living	Water (saline)	396	5000	11	23	0	0	0	0
1240.1910T	Free-living	Water (saline)	252	5000	6	19	0	0	0	0
1240.1910TCDNA	Free-living	Water (saline)	319	5000	6	46	0	0	0	0
1240.2004B	Free-living	Water (saline)	123	5000	1	1	0	0	0	0
1240.2004BCDNA	Free-living	Water (saline)	151	5000	2	5	0	0	0	0
1240.2004TCDNA	Free-living	Water (saline)	161	5000	0	0	0	0	0	0
1240.2105B	Free-living	Water (saline)	131	5000	0	0	0	0	0	0
1240.2105BCDNA	Free-living	Water (saline)	157	5000	0	0	0	0	0	0
1240.2105T	Free-living	Water (saline)	148	5000	0	0	0	0	0	0
1240.2105TCDNA	Free-living	Water (saline)	136	5000	0	0	0	0	0	0
1240.2112B	Free-living	Water (saline)	260	5000	0	0	0	0	0	0
1240.2112BCDNA	Free-living	Water (saline)	399	5000	3	3	0	0	0	0
1240.2112T	Free-living	Water (saline)	330	5000	0	0	0	0	0	0
1240.2112TCDNA	Free-living	Water (saline)	451	5000	4	11	0	0	0	0
1240.2206B	Free-living	Water (saline)	116	5000	0	0	0	0	0	0
1240.2206BCDNA	Free-living	Water (saline)	122	5000	0	0	0	0	0	0
1240.2206t	Free-living	Water (saline)	170	5000	1	1	1	1	1	1
1240.2206TCDNA	Free-living	Water (saline)	148	5000	0	0	0	0	0	0
1240.2209B	Free-living	Water (saline)	184	5000	0	0	0	0	0	0
1240.2209BCDNA	Free-living	Water (saline)	264	5000	2	2	0	0	0	0
1240.2209T	Free-living	Water (saline)	267	5000	3	3	0	0	0	0
1240.2209TCDNA	Free-living	Water (saline)	365	5000	5	5	0	0	0	0
1240.2408B	Free-living	Water (saline)	158	5000	0	0	0	0	0	0
1240.2408BCDNA	Free-living	Water (saline)	241	5000	1	1	0	0	0	0
1240.2408T	Free-living	Water (saline)	281	5000	0	0	0	0	0	0
1240.2408TCDNA	Free-living	Water (saline)	304	5000	1	4	0	0	0	0
1240.2601B	Free-living	Water (saline)	291	5000	1	1	0	0	0	0
1240.2601BCDNA	Free-living	Water (saline)	344	5000	2	6	0	0	0	0
1240.2601TCDNA	Free-living	Water (saline)	400	5000	5	5	0	0	0	0
1240.2604BCDNA	Free-living	Water (saline)	107	5000	0	0	0	0	0	0
1240.2604T	Free-living	Water (saline)	102	5000	0	0	0	0	0	0
1240.2604TCDNA	Free-living	Water (saline)	132	5000	0	0	0	0	0	0
1240.2610B	Free-living	Water (saline)	256	5000	2	3	0	0	0	0
1240.2610BCDNA	Free-living	Water (saline)	416	5000	6	8	0	0	0	0
1240.2610TCDNA	Free-living	Water (saline)	355	5000	6	25	0	0	0	0
1240.2704B	Free-living	Water (saline)	167	5000	0	0	0	0	0	0
1240.2704BCDNA	Free-living	Water (saline)	93	5000	0	0	0	0	0	0
1240.2704T	Free-living	Water (saline)	176	5000	0	0	0	0	0	0
1240.2704TCDNA	Free-living	Water (saline)	208	5000	0	0	0	0	0	0
1240.2809B	Free-living	Water (saline)	154	5000	1	1	0	0	0	0
1240.2809BCDNA	Free-living	Water (saline)	222	5000	1	1	0	0	0	0
1240.2809T	Free-living	Water (saline)	229	5000	0	0	0	0	0	0
1240.2809TCDNA	Free-living	Water (saline)	258	5000	1	4	0	0	0	0
1240.2906B	Free-living	Water (saline)	134	5000	0	0	0	0	0	0
1240.2906BCDNA	Free-living	Water (saline)	113	5000	0	0	0	0	0	0
1240.2906T	Free-living	Water (saline)	102	5000	1	1	0	0	0	0
1240.2906TCDNA	Free-living	Water (saline)	129	5000	0	0	0	0	0	0
1242.ME01Aug02EB1R1	Free-living	Water (non-saline)	346	5000	6	27	1	2	1	2
1242.ME01Jul02EB1R1	Free-living	Water (non-saline)	224	5000	0	0	0	0	0	0
1242.ME01Nov07EB1R2	Free-living	Water (non-saline)	308	5000	2	2	1	1	1	1
1242.ME02Aug05EB2R2	Free-living	Water (non-saline)	315	5000	3	34	1	1	1	1
1242.ME02Jul01EB2R1	Free-living	Water (non-saline)	162	5000	0	0	0	0	0	0
1242.ME02Oct08EB2R1	Free-living	Water (non-saline)	452	5000	8	32	1	5	0	0
1242.ME02Sep04EB1R2	Free-living	Water (non-saline)	332	5000	7	13	2	2	2	2
1242.ME03Nov06EB2R1	Free-living	Water (non-saline)	320	5000	1	4	0	0	0	0
1242.ME04Jun01EB1R2	Free-living	Water (non-saline)	171	5000	0	0	0	0	0	0
1242.ME04May06EB2R1	Free-living	Water (non-saline)	220	5000	0	0	0	0	0	0
1242.ME05Jun02EB1R2	Free-living	Water (non-saline)	172	5000	2	2	0	0	0	0
1242.ME05Jun08EB1R2	Free-living	Water (non-saline)	169	5000	0	0	0	0	0	0
1242.ME06Aug04EB2R1	Free-living	Water (non-saline)	347	5000	4	20	2	9	2	9
1242.ME06Jun00EB1R2	Free-living	Water (non-saline)	228	5000	1	1	1	1	1	1
1242.ME06Nov01EB1R1	Free-living	Water (non-saline)	276	5000	2	2	0	0	0	0
1242.ME07Aug03EB1R1	Free-living	Water (non-saline)	314	5000	2	32	0	0	0	0
1242.ME07Aug08EB2R2	Free-living	Water (non-saline)	344	5000	7	13	2	2	2	2
1242.ME07May02EB1R2	Free-living	Water (non-saline)	157	5000	0	0	0	0	0	0
1242.ME08Nov05EB2R1	Free-living	Water (non-saline)	221	5000	2	6	1	3	1	3
1242.ME08Sep03EB1R1	Free-living	Water (non-saline)	386	5000	6	13	0	0	0	0
1242.ME08Sep06EB2R1	Free-living	Water (non-saline)	266	5000	3	6	1	1	1	1
1242.ME09Jun03EB1R1	Free-living	Water (non-saline)	168	5000	1	1	1	1	1	1
1242.ME09Jun06EB2R1	Free-living	Water (non-saline)	252	5000	0	0	0	0	0	0
1242.ME09Jun09EB1R2	Free-living	Water (non-saline)	161	5000	0	0	0	0	0	0
1242.ME10Oct05EB2R2	Free-living	Water (non-saline)	345	5000	3	6	1	3	1	3
1242.ME11Apr05EB2R2	Free-living	Water (non-saline)	212	5000	0	0	0	0	0	0
1242.ME11Feb05EB2R1	Free-living	Water (non-saline)	139	5000	0	0	0	0	0	0
1242.ME11Jun04EB1R2	Free-living	Water (non-saline)	190	5000	0	0	0	0	0	0
1242.ME11May00EB1R2	Free-living	Water (non-saline)	109	5000	0	0	0	0	0	0
1242.ME11May07EB1R2	Free-living	Water (non-saline)	139	5000	0	0	0	0	0	0
1242.ME11Nov03EB1R2	Free-living	Water (non-saline)	213	5000	2	3	0	0	0	0
1242.ME12Oct04EB1R2	Free-living	Water (non-saline)	270	5000	9	34	2	4	2	4
1242.ME12Oct07EB1R2	Free-living	Water (non-saline)	419	5000	9	30	2	3	1	1
1242.ME13Aug01EB2R3	Free-living	Water (non-saline)	348	5000	8	35	1	1	1	1
1242.ME13Mar01EB1R2	Free-living	Water (non-saline)	176	5000	0	0	0	0	0	0
1242.ME13May03EB1R1	Free-living	Water (non-saline)	194	5000	0	0	0	0	0	0
1242.ME13Oct10EB1R1	Free-living	Water (non-saline)	327	5000	3	5	0	0	0	0
1242.ME14Apr00EB1R1	Free-living	Water (non-saline)	155	5000	0	0	0	0	0	0
1242.ME14Nov09EB1R2	Free-living	Water (non-saline)	271	5000	2	3	0	0	0	0
1242.ME14Sep10EB1R1	Free-living	Water (non-saline)	393	5000	4	30	2	27	1	3
1242.ME15Jul10EB1R1	Free-living	Water (non-saline)	386	5000	10	53	0	0	0	0
1242.ME15Jun10EB1R2	Free-living	Water (non-saline)	204	5000	1	2	0	0	0	0
1242.ME15Mar00EB1R2	Free-living	Water (non-saline)	201	5000	0	0	0	0	0	0
1242.ME15Oct03EB1R2	Free-living	Water (non-saline)	233	5000	1	1	0	0	0	0
1242.ME17Apr02EB1R1	Free-living	Water (non-saline)	143	5000	1	1	0	0	0	0
1242.ME17Aug00EB2R1	Free-living	Water (non-saline)	285	5000	2	6	2	6	1	1
1242.ME17Aug10EB1R1	Free-living	Water (non-saline)	451	5000	7	20	1	2	0	0
1242.ME17Jan01EB1R1	Free-living	Water (non-saline)	178	5000	0	0	0	0	0	0
1242.ME17Jul00EB1R1	Free-living	Water (non-saline)	158	5000	0	0	0	0	0	0
1242.ME18May10EB1R2	Free-living	Water (non-saline)	133	5000	0	0	0	0	0	0
1242.ME19Jan11EB1R1	Free-living	Water (non-saline)	189	5000	1	2	0	0	0	0
1242.ME19May04EB1R2	Free-living	Water (non-saline)	131	5000	0	0	0	0	0	0
1242.ME19Nov10EB1R1	Free-living	Water (non-saline)	279	5000	3	14	0	0	0	0
1242.ME19Sep05EB2R2	Free-living	Water (non-saline)	395	5000	8	12	1	1	1	1
1242.ME1Jun11EB1R1	Free-living	Water (non-saline)	168	5000	1	1	0	0	0	0
1242.ME20Apr10EB1R2	Free-living	Water (non-saline)	176	5000	0	0	0	0	0	0
1242.ME20Aug07EB2R2	Free-living	Water (non-saline)	286	5000	1	1	1	1	1	1
1242.ME20Nov02EB1R1	Free-living	Water (non-saline)	194	5000	0	0	0	0	0	0
1242.ME20Oct02EB1R1	Free-living	Water (non-saline)	194	5000	0	0	0	0	0	0
1242.ME21May01EB2R2	Free-living	Water (non-saline)	155	5000	0	0	0	0	0	0
1242.ME22Apr01EB1R2	Free-living	Water (non-saline)	145	5000	0	0	0	0	0	0
1242.ME22Aug06EB2R1	Free-living	Water (non-saline)	295	5000	2	3	0	0	0	0
1242.ME22Jun05EB2R2	Free-living	Water (non-saline)	285	5000	0	0	0	0	0	0
1242.ME22Oct01EB2R1	Free-living	Water (non-saline)	207	5000	1	1	0	0	0	0
1242.ME23Jul07EB2R2	Free-living	Water (non-saline)	299	5000	1	1	0	0	0	0
1242.ME24Feb09EB1R2	Free-living	Water (non-saline)	274	5000	1	1	0	0	0	0
1242.ME24Oct00EB2R1	Free-living	Water (non-saline)	261	5000	1	1	0	0	0	0
1242.ME24Sep02EB1R1	Free-living	Water (non-saline)	366	5000	5	13	0	0	0	0
1242.ME25Jun07EB2R1	Free-living	Water (non-saline)	235	5000	1	1	0	0	0	0
1242.ME25May05EB2R2	Free-living	Water (non-saline)	137	5000	0	0	0	0	0	0
1242.ME26Aug09EB1R2	Free-living	Water (non-saline)	369	5000	13	31	3	7	2	5
1242.ME26Feb10EB1R2	Free-living	Water (non-saline)	156	5000	0	0	0	0	0	0
1242.ME26Jun09EB1R1	Free-living	Water (non-saline)	231	5000	1	1	0	0	0	0
1242.ME26Oct09EB2R1	Free-living	Water (non-saline)	234	5000	1	3	1	3	1	3
1242.ME26Sep00EB2R1	Free-living	Water (non-saline)	317	5000	3	4	0	0	0	0
1242.ME26Sep01EB2R1	Free-living	Water (non-saline)	300	5000	3	6	1	4	0	0
1242.ME27Jun03EB1R1	Free-living	Water (non-saline)	203	5000	0	0	0	0	0	0
1242.ME27Sep07EB1R2	Free-living	Water (non-saline)	453	5000	8	20	1	1	1	1
1242.ME27Sep09EB2R1	Free-living	Water (non-saline)	281	5000	6	8	3	4	2	3
1242.ME28Feb02EB1R2	Free-living	Water (non-saline)	189	5000	0	0	0	0	0	0
1242.ME28Feb11EB1R1	Free-living	Water (non-saline)	182	5000	1	2	0	0	0	0
1242.ME28Nov00EB2R1	Free-living	Water (non-saline)	202	5000	1	1	0	0	0	0
1242.ME29Apr09EB1R1	Free-living	Water (non-saline)	371	5000	1	3	0	0	0	0
1242.ME29Aug02EB1R1	Free-living	Water (non-saline)	360	5000	6	19	1	1	1	1
1242.ME29Jan10EB1R1	Free-living	Water (non-saline)	157	5000	0	0	0	0	0	0
1242.ME29May07EB2R1	Free-living	Water (non-saline)	600	5000	14	23	2	3	2	3
1242.ME30Jul09EB1R2	Free-living	Water (non-saline)	355	5000	4	11	1	2	1	2
1242.ME30Sep04EB1R2	Free-living	Water (non-saline)	323	5000	4	4	0	0	0	0
1242.ME31Aug05EB2R1	Free-living	Water (non-saline)	387	5000	5	7	2	3	2	3
1242.ME3Dec10EB1R1	Free-living	Water (non-saline)	220	5000	2	11	0	0	0	0
1242.ME3May11EB1R1	Free-living	Water (non-saline)	260	5000	0	0	0	0	0	0
1288.CB10June05.McMahon.Pool.3.and.1percentPhiX.110310.HWUSI.EAS552R.0357.s.3.1.sequence	Free-living	Water (non-saline)	258	5000	0	0	0	0	0	0
1288.CB12July05.McMahon.Pool.3.and.1percentPhiX.110310.HWUSI.EAS552R.0357.s.3.1.sequence	Free-living	Water (non-saline)	250	5000	0	0	0	0	0	0
1288.CB14July05.McMahon.Pool.3.and.1percentPhiX.110310.HWUSI.EAS552R.0357.s.3.1.sequence	Free-living	Water (non-saline)	240	5000	3	5	0	0	0	0
1288.CBE02July07.McMahon.Pool.1.and.1percentPhiX.110310.HWUSI.EAS552R.0357.s.7.1.sequence	Free-living	Water (non-saline)	125	5000	0	0	0	0	0	0
1288.CBE03June09.McMahon.Pool.4.and.1percentPhiX.110310.HWUSI.EAS552R.0357.s.4.1.sequence	Free-living	Water (non-saline)	115	5000	0	0	0	0	0	0
1288.CBE16July07.McMahon.Pool.1.and.1percentPhiX.110310.HWUSI.EAS552R.0357.s.1.1.sequence	Free-living	Water (non-saline)	171	5000	0	0	0	0	0	0
1288.CBE16July07.McMahon.Pool.1.and.1percentPhiX.110310.HWUSI.EAS552R.0357.s.7.1.sequence	Free-living	Water (non-saline)	170	5000	0	0	0	0	0	0
1288.CBE18Aug09.McMahon.Pool.4.and.1percentPhiX.110310.HWUSI.EAS552R.0357.s.4.1.sequence	Free-living	Water (non-saline)	161	5000	0	0	0	0	0	0
1288.CBE19June07.McMahon.Pool.1.and.1percentPhiX.110310.HWUSI.EAS552R.0357.s.1.1.sequence	Free-living	Water (non-saline)	111	5000	0	0	0	0	0	0
1288.CBE19June07.McMahon.Pool.1.and.1percentPhiX.110310.HWUSI.EAS552R.0357.s.7.1.sequence	Free-living	Water (non-saline)	106	5000	0	0	0	0	0	0
1288.CBE21June07.McMahon.Pool.1.and.1percentPhiX.110310.HWUSI.EAS552R.0357.s.1.1.sequence	Free-living	Water (non-saline)	141	5000	0	0	0	0	0	0
1288.CBE27Aug07.McMahon.Pool.1.and.1percentPhiX.110310.HWUSI.EAS552R.0357.s.1.1.sequence	Free-living	Water (non-saline)	129	5000	1	1	0	0	0	0
1288.CBE29May09.McMahon.Pool.4.and.1percentPhiX.110310.HWUSI.EAS552R.0357.s.4.1.sequence	Free-living	Water (non-saline)	163	5000	0	0	0	0	0	0
1288.CBH06Aug07.McMahon.Pool.1.and.1percentPhiX.110310.HWUSI.EAS552R.0357.s.1.1.sequence	Free-living	Water (non-saline)	185	5000	1	1	1	1	1	1
1288.CBH06Nov07.McMahon.Pool.1.and.1percentPhiX.110310.HWUSI.EAS552R.0357.s.1.1.sequence	Free-living	Water (non-saline)	200	5000	0	0	0	0	0	0
1288.CBH08June09.McMahon.Pool.4.and.1percentPhiX.110310.HWUSI.EAS552R.0357.s.4.1.sequence	Free-living	Water (non-saline)	130	5000	0	0	0	0	0	0
1288.CBH16Oct07.McMahon.Pool.1.and.1percentPhiX.110310.HWUSI.EAS552R.0357.s.1.1.sequence	Free-living	Water (non-saline)	225	5000	1	3	0	0	0	0
1288.CBH18Aug09.McMahon.Pool.4.and.1percentPhiX.110310.HWUSI.EAS552R.0357.s.4.1.sequence	Free-living	Water (non-saline)	165	5000	1	1	0	0	0	0
1288.CBH19June07.McMahon.Pool.1.and.1percentPhiX.110310.HWUSI.EAS552R.0357.s.1.1.sequence	Free-living	Water (non-saline)	136	5000	0	0	0	0	0	0
1288.CBH27June07.McMahon.Pool.1.and.1percentPhiX.110310.HWUSI.EAS552R.0357.s.1.1.sequence	Free-living	Water (non-saline)	134	5000	0	0	0	0	0	0
1288.CBH29June07.McMahon.Pool.1.and.1percentPhiX.110310.HWUSI.EAS552R.0357.s.7.1.sequence	Free-living	Water (non-saline)	123	5000	0	0	0	0	0	0
1288.CBH29Oct07.McMahon.Pool.1.and.1percentPhiX.110310.HWUSI.EAS552R.0357.s.1.1.sequence	Free-living	Water (non-saline)	192	5000	0	0	0	0	0	0
1288.FBE19June07.McMahon.Pool.1.and.1percentPhiX.110310.HWUSI.EAS552R.0357.s.1.1.sequence	Free-living	Water (non-saline)	215	5000	0	0	0	0	0	0
1288.FBH02Oct07.McMahon.Pool.1.and.1percentPhiX.110310.HWUSI.EAS552R.0357.s.7.1.sequence	Free-living	Water (non-saline)	257	5000	0	0	0	0	0	0
1288.FBH06Aug07.McMahon.Pool.1.and.1percentPhiX.110310.HWUSI.EAS552R.0357.s.1.1.sequence	Free-living	Water (non-saline)	236	5000	0	0	0	0	0	0
1288.FBH10Sept07.McMahon.Pool.1.and.1percentPhiX.110310.HWUSI.EAS552R.0357.s.7.1.sequence	Free-living	Water (non-saline)	617	5000	21	62	2	6	2	6
1288.FBH16Oct07.McMahon.Pool.1.and.1percentPhiX.110310.HWUSI.EAS552R.0357.s.7.1.sequence	Free-living	Water (non-saline)	201	5000	1	1	1	1	1	1
1288.FBH22Oct07.McMahon.Pool.1.and.1percentPhiX.110310.HWUSI.EAS552R.0357.s.1.1.sequence	Free-living	Water (non-saline)	195	5000	0	0	0	0	0	0
1288.HKE04July07.McMahon.Pool.2.and.1percentPhiX.110310.HWUSI.EAS552R.0357.s.2.1.sequence	Free-living	Water (non-saline)	241	5000	1	3	0	0	0	0
1288.HKE10Aug07.McMahon.Pool.2.and.1percentPhiX.110310.HWUSI.EAS552R.0357.s.2.1.sequence	Free-living	Water (non-saline)	331	5000	12	26	3	5	3	5
1288.HKE26July07.McMahon.Pool.2.and.1percentPhiX.110310.HWUSI.EAS552R.0357.s.2.1.sequence	Free-living	Water (non-saline)	252	5000	1	5	0	0	0	0
1288.HKE26July07.McMahon.Pool.2.and.1percentPhiX.110310.HWUSI.EAS552R.0357.s.8.1.sequence	Free-living	Water (non-saline)	241	5000	3	10	1	3	1	3
1288.HKH04July07.McMahon.Pool.2.and.1percentPhiX.110310.HWUSI.EAS552R.0357.s.2.1.sequence	Free-living	Water (non-saline)	656	5000	7	21	1	2	1	2
1288.HKH06July07.McMahon.Pool.2.and.1percentPhiX.110310.HWUSI.EAS552R.0357.s.2.1.sequence	Free-living	Water (non-saline)	688	5000	10	30	2	9	2	9
1288.HKH12July07.McMahon.Pool.2.and.1percentPhiX.110310.HWUSI.EAS552R.0357.s.8.1.sequence	Free-living	Water (non-saline)	669	5000	8	22	2	3	2	3
1288.HKH16July07.McMahon.Pool.2.and.1percentPhiX.110310.HWUSI.EAS552R.0357.s.2.1.sequence	Free-living	Water (non-saline)	653	5000	10	24	1	2	1	2
1288.MA03aug09H.R2.McMahon.Pool.4.and.1percentPhiX.110310.HWUSI.EAS552R.0357.s.4.1.sequence	Free-living	Water (non-saline)	704	5000	7	17	0	0	0	0
1288.MA03jun09H.McMahon.Pool.4.and.1percentPhiX.110310.HWUSI.EAS552R.0357.s.4.1.sequence	Free-living	Water (non-saline)	752	5000	6	9	1	1	0	0
1288.MA13aug09E.McMahon.Pool.4.and.1percentPhiX.110310.HWUSI.EAS552R.0357.s.4.1.sequence	Free-living	Water (non-saline)	380	5000	9	45	1	4	1	4
1288.MA16jun09E.McMahon.Pool.4.and.1percentPhiX.110310.HWUSI.EAS552R.0357.s.4.1.sequence	Free-living	Water (non-saline)	190	5000	0	0	0	0	0	0
1288.MA30may09E.McMahon.Pool.4.and.1percentPhiX.110310.HWUSI.EAS552R.0357.s.4.1.sequence	Free-living	Water (non-saline)	245	5000	1	1	0	0	0	0
1288.MAE04Oct05.McMahon.Pool.4.and.1percentPhiX.110310.HWUSI.EAS552R.0357.s.4.1.sequence	Free-living	Water (non-saline)	351	5000	7	11	2	4	2	4
1288.MAE05Sept05.McMahon.Pool.4.and.1percentPhiX.110310.HWUSI.EAS552R.0357.s.4.1.sequence	Free-living	Water (non-saline)	313	5000	7	12	1	1	1	1
1288.MAE06July07.McMahon.Pool.1.and.1percentPhiX.110310.HWUSI.EAS552R.0357.s.7.1.sequence	Free-living	Water (non-saline)	332	5000	9	49	1	1	1	1
1288.MAE08Aug08.McMahon.Pool.3.and.1percentPhiX.110310.HWUSI.EAS552R.0357.s.3.1.sequence	Free-living	Water (non-saline)	353	5000	0	0	0	0	0	0
1288.MAE08Sept08.McMahon.Pool.3.and.1percentPhiX.110310.HWUSI.EAS552R.0357.s.3.1.sequence	Free-living	Water (non-saline)	367	5000	2	5	0	0	0	0
1288.MAE09Oct08.McMahon.Pool.3.and.1percentPhiX.110310.HWUSI.EAS552R.0357.s.3.1.sequence	Free-living	Water (non-saline)	413	5000	3	9	1	1	1	1
1288.MAE10Aug07.McMahon.Pool.1.and.1percentPhiX.110310.HWUSI.EAS552R.0357.s.7.1.sequence	Free-living	Water (non-saline)	297	5000	2	40	0	0	0	0
1288.MAE11Aug05.McMahon.Pool.4.and.1percentPhiX.110310.HWUSI.EAS552R.0357.s.4.1.sequence	Free-living	Water (non-saline)	278	5000	3	8	1	4	1	4
1288.MAE13July05.McMahon.Pool.4.and.1percentPhiX.110310.HWUSI.EAS552R.0357.s.4.1.sequence	Free-living	Water (non-saline)	311	5000	5	17	0	0	0	0
1288.MAE17July07.McMahon.Pool.1.and.1percentPhiX.110310.HWUSI.EAS552R.0357.s.1.1.sequence	Free-living	Water (non-saline)	340	5000	3	9	0	0	0	0
1288.MAE19Aug08.McMahon.Pool.3.and.1percentPhiX.110310.HWUSI.EAS552R.0357.s.3.1.sequence	Free-living	Water (non-saline)	332	5000	1	2	0	0	0	0
1288.MAE20Sept08.McMahon.Pool.3.and.1percentPhiX.110310.HWUSI.EAS552R.0357.s.3.1.sequence	Free-living	Water (non-saline)	430	5000	5	24	1	2	1	2
1288.MAE22June05.McMahon.Pool.4.and.1percentPhiX.110310.HWUSI.EAS552R.0357.s.4.1.sequence	Free-living	Water (non-saline)	296	5000	1	2	0	0	0	0
1288.MAE22May08.McMahon.Pool.3.and.1percentPhiX.110310.HWUSI.EAS552R.0357.s.3.1.sequence	Free-living	Water (non-saline)	376	5000	1	2	0	0	0	0
1288.MAE23July07.McMahon.Pool.1.and.1percentPhiX.110310.HWUSI.EAS552R.0357.s.1.1.sequence	Free-living	Water (non-saline)	286	5000	1	7	0	0	0	0
1288.MAE25Aug08.McMahon.Pool.3.and.1percentPhiX.110310.HWUSI.EAS552R.0357.s.3.1.sequence	Free-living	Water (non-saline)	348	5000	0	0	0	0	0	0
1288.MAE27July05.McMahon.Pool.4.and.1percentPhiX.110310.HWUSI.EAS552R.0357.s.4.1.sequence	Free-living	Water (non-saline)	310	5000	6	10	1	1	1	1
1288.MAH01Oct07.McMahon.Pool.1.and.1percentPhiX.110310.HWUSI.EAS552R.0357.s.7.1.sequence	Free-living	Water (non-saline)	729	5000	2	5	0	0	0	0
1288.MAH08Aug07.McMahon.Pool.1.and.1percentPhiX.110310.HWUSI.EAS552R.0357.s.1.1.sequence	Free-living	Water (non-saline)	744	5000	3	8	0	0	0	0
1288.MAH08Aug07.McMahon.Pool.1.and.1percentPhiX.110310.HWUSI.EAS552R.0357.s.7.1.sequence	Free-living	Water (non-saline)	772	5000	6	12	0	0	0	0
1288.MAH08June05.McMahon.Pool.4.and.1percentPhiX.110310.HWUSI.EAS552R.0357.s.4.1.sequence	Free-living	Water (non-saline)	710	5000	6	10	2	2	2	2
1288.MAH09July07.McMahon.Pool.1.and.1percentPhiX.110310.HWUSI.EAS552R.0357.s.1.1.sequence	Free-living	Water (non-saline)	725	5000	7	17	0	0	0	0
1288.MAH13Sept05.McMahon.Pool.4.and.1percentPhiX.110310.HWUSI.EAS552R.0357.s.4.1.sequence	Free-living	Water (non-saline)	743	5000	8	13	0	0	0	0
1288.MAH16July07.McMahon.Pool.1.and.1percentPhiX.110310.HWUSI.EAS552R.0357.s.1.1.sequence	Free-living	Water (non-saline)	756	5000	6	14	0	0	0	0
1288.MAH18Sept07.McMahon.Pool.1.and.1percentPhiX.110310.HWUSI.EAS552R.0357.s.1.1.sequence	Free-living	Water (non-saline)	701	5000	4	5	0	0	0	0
1288.MAH20Sept05.McMahon.Pool.4.and.1percentPhiX.110310.HWUSI.EAS552R.0357.s.4.1.sequence	Free-living	Water (non-saline)	676	5000	7	11	1	1	1	1
1288.MAH23Oct07.McMahon.Pool.1.and.1percentPhiX.110310.HWUSI.EAS552R.0357.s.1.1.sequence	Free-living	Water (non-saline)	91	5000	0	0	0	0	0	0
1288.MAH24Aug05.McMahon.Pool.4.and.1percentPhiX.110310.HWUSI.EAS552R.0357.s.4.1.sequence	Free-living	Water (non-saline)	681	5000	7	12	1	2	1	2
1288.NSB03jul08E.R2.McMahon.Pool.3.and.1percentPhiX.110310.HWUSI.EAS552R.0357.s.3.1.sequence	Free-living	Water (non-saline)	222	5000	1	1	0	0	0	0
1288.NSB06apr08H.McMahon.Pool.3.and.1percentPhiX.110310.HWUSI.EAS552R.0357.s.3.1.sequence	Free-living	Water (non-saline)	396	5000	5	8	1	2	1	2
1288.NSB13jul08H.McMahon.Pool.3.and.1percentPhiX.110310.HWUSI.EAS552R.0357.s.3.1.sequence	Free-living	Water (non-saline)	168	5000	0	0	0	0	0	0
1288.NSB16jul08H.McMahon.Pool.3.and.1percentPhiX.110310.HWUSI.EAS552R.0357.s.3.1.sequence	Free-living	Water (non-saline)	205	5000	0	0	0	0	0	0
1288.NSB23jul08E.McMahon.Pool.3.and.1percentPhiX.110310.HWUSI.EAS552R.0357.s.3.1.sequence	Free-living	Water (non-saline)	154	5000	0	0	0	0	0	0
1288.NSB23jul08H.McMahon.Pool.3.and.1percentPhiX.110310.HWUSI.EAS552R.0357.s.3.1.sequence	Free-living	Water (non-saline)	247	5000	0	0	0	0	0	0
1288.NSB29apr08D2.McMahon.Pool.3.and.1percentPhiX.110310.HWUSI.EAS552R.0357.s.3.1.sequence	Free-living	Water (non-saline)	108	5000	0	0	0	0	0	0
1288.NSB29apr08H.R2.McMahon.Pool.3.and.1percentPhiX.110310.HWUSI.EAS552R.0357.s.3.1.sequence	Free-living	Water (non-saline)	185	5000	0	0	0	0	0	0
1288.NSB30jul08E.McMahon.Pool.3.and.1percentPhiX.110310.HWUSI.EAS552R.0357.s.3.1.sequence	Free-living	Water (non-saline)	174	5000	0	0	0	0	0	0
1288.NSBE02Aug09.McMahon.Pool.2.and.1percentPhiX.110310.HWUSI.EAS552R.0357.s.2.1.sequence	Free-living	Water (non-saline)	190	5000	0	0	0	0	0	0
1288.NSBE05July07.McMahon.Pool.2.and.1percentPhiX.110310.HWUSI.EAS552R.0357.s.2.1.sequence	Free-living	Water (non-saline)	144	5000	2	2	0	0	0	0
1288.NSBE06Aug09.McMahon.Pool.2.and.1percentPhiX.110310.HWUSI.EAS552R.0357.s.2.1.sequence	Free-living	Water (non-saline)	269	5000	1	1	0	0	0	0
1288.NSBE10Sept07.McMahon.Pool.2.and.1percentPhiX.110310.HWUSI.EAS552R.0357.s.8.1.sequence	Free-living	Water (non-saline)	218	5000	2	12	1	7	1	7
1288.NSBE19July07.McMahon.Pool.2.and.1percentPhiX.110310.HWUSI.EAS552R.0357.s.2.1.sequence	Free-living	Water (non-saline)	177	5000	0	0	0	0	0	0
1288.NSBE21July09.McMahon.Pool.2.and.1percentPhiX.110310.HWUSI.EAS552R.0357.s.2.1.sequence	Free-living	Water (non-saline)	225	5000	1	1	0	0	0	0
1288.NSBE27June07.McMahon.Pool.2.and.1percentPhiX.110310.HWUSI.EAS552R.0357.s.2.1.sequence	Free-living	Water (non-saline)	174	5000	0	0	0	0	0	0
1288.NSBH13July07.McMahon.Pool.2.and.1percentPhiX.110310.HWUSI.EAS552R.0357.s.2.1.sequence	Free-living	Water (non-saline)	235	5000	3	14	1	3	1	3
1288.NSBH22Oct07.McMahon.Pool.2.and.1percentPhiX.110310.HWUSI.EAS552R.0357.s.2.1.sequence	Free-living	Water (non-saline)	232	5000	0	0	0	0	0	0
1288.SSB02jun09E.McMahon.Pool.4.and.1percentPhiX.110310.HWUSI.EAS552R.0357.s.4.1.sequence	Free-living	Water (non-saline)	263	5000	1	1	0	0	0	0
1288.SSB15jun09E.McMahon.Pool.4.and.1percentPhiX.110310.HWUSI.EAS552R.0357.s.4.1.sequence	Free-living	Water (non-saline)	257	5000	0	0	0	0	0	0
1288.SSB21jul09H.McMahon.Pool.4.and.1percentPhiX.110310.HWUSI.EAS552R.0357.s.4.1.sequence	Free-living	Water (non-saline)	356	5000	3	6	1	1	1	1
1288.SSBE03July08.McMahon.Pool.3.and.1percentPhiX.110310.HWUSI.EAS552R.0357.s.3.1.sequence	Free-living	Water (non-saline)	240	5000	0	0	0	0	0	0
1288.SSBE04Oct08.McMahon.Pool.3.and.1percentPhiX.110310.HWUSI.EAS552R.0357.s.3.1.sequence	Free-living	Water (non-saline)	304	5000	3	16	1	7	1	7
1288.SSBE07Aug07.McMahon.Pool.2.and.1percentPhiX.110310.HWUSI.EAS552R.0357.s.2.1.sequence	Free-living	Water (non-saline)	151	5000	0	0	0	0	0	0
1288.SSBE13July07.McMahon.Pool.2.and.1percentPhiX.110310.HWUSI.EAS552R.0357.s.2.1.sequence	Free-living	Water (non-saline)	92	5000	0	0	0	0	0	0
1288.SSBE13July07.McMahon.Pool.2.and.1percentPhiX.110310.HWUSI.EAS552R.0357.s.8.1.sequence	Free-living	Water (non-saline)	101	5000	0	0	0	0	0	0
1288.SSBE16July07.McMahon.Pool.2.and.1percentPhiX.110310.HWUSI.EAS552R.0357.s.8.1.sequence	Free-living	Water (non-saline)	90	5000	0	0	0	0	0	0
1288.SSBE17Sept07.McMahon.Pool.2.and.1percentPhiX.110310.HWUSI.EAS552R.0357.s.2.1.sequence	Free-living	Water (non-saline)	265	5000	2	3	1	1	1	1
1288.SSBE30Oct07.McMahon.Pool.2.and.1percentPhiX.110310.HWUSI.EAS552R.0357.s.2.1.sequence	Free-living	Water (non-saline)	294	5000	1	1	0	0	0	0
1288.SSBH05July07.McMahon.Pool.2.and.1percentPhiX.110310.HWUSI.EAS552R.0357.s.8.1.sequence	Free-living	Water (non-saline)	424	5000	3	7	0	0	0	0
1288.SSBH13July07.McMahon.Pool.2.and.1percentPhiX.110310.HWUSI.EAS552R.0357.s.8.1.sequence	Free-living	Water (non-saline)	391	5000	2	7	0	0	0	0
1288.SSBH16July07.McMahon.Pool.2.and.1percentPhiX.110310.HWUSI.EAS552R.0357.s.8.1.sequence	Free-living	Water (non-saline)	332	5000	1	5	0	0	0	0
1288.SSBH18July08.McMahon.Pool.3.and.1percentPhiX.110310.HWUSI.EAS552R.0357.s.3.1.sequence	Free-living	Water (non-saline)	380	5000	1	1	0	0	0	0
1288.SSBH21July08.McMahon.Pool.3.and.1percentPhiX.110310.HWUSI.EAS552R.0357.s.3.1.sequence	Free-living	Water (non-saline)	382	5000	1	4	0	0	0	0
1288.SSBH30June08.McMahon.Pool.3.and.1percentPhiX.110310.HWUSI.EAS552R.0357.s.3.1.sequence	Free-living	Water (non-saline)	237	5000	0	0	0	0	0	0
1288.TBE02Aug09.McMahon.Pool.4.and.1percentPhiX.110310.HWUSI.EAS552R.0357.s.4.1.sequence	Free-living	Water (non-saline)	181	5000	4	41	1	2	1	2
1288.TBE02Feb08.McMahon.Pool.2.and.1percentPhiX.110310.HWUSI.EAS552R.0357.s.2.1.sequence	Free-living	Water (non-saline)	147	5000	0	0	0	0	0	0
1288.TBE04Oct08.McMahon.Pool.2.and.1percentPhiX.110310.HWUSI.EAS552R.0357.s.2.1.sequence	Free-living	Water (non-saline)	154	5000	2	2	0	0	0	0
1288.TBE05Nov07.McMahon.Pool.1.and.1percentPhiX.110310.HWUSI.EAS552R.0357.s.7.1.sequence	Free-living	Water (non-saline)	178	5000	0	0	0	0	0	0
1288.TBE07Nov07.McMahon.Pool.1.and.1percentPhiX.110310.HWUSI.EAS552R.0357.s.1.1.sequence	Free-living	Water (non-saline)	208	5000	0	0	0	0	0	0
1288.TBE09Oct05.McMahon.Pool.4.and.1percentPhiX.110310.HWUSI.EAS552R.0357.s.4.1.sequence	Free-living	Water (non-saline)	166	5000	2	2	0	0	0	0
1288.TBE11Nov07.McMahon.Pool.1.and.1percentPhiX.110310.HWUSI.EAS552R.0357.s.1.1.sequence	Free-living	Water (non-saline)	120	5000	0	0	0	0	0	0
1288.TBE18Aug05.McMahon.Pool.4.and.1percentPhiX.110310.HWUSI.EAS552R.0357.s.4.1.sequence	Free-living	Water (non-saline)	173	5000	0	0	0	0	0	0
1288.TBE20Aug07.McMahon.Pool.1.and.1percentPhiX.110310.HWUSI.EAS552R.0357.s.1.1.sequence	Free-living	Water (non-saline)	183	5000	2	4	0	0	0	0
1288.TBE24June08.McMahon.Pool.2.and.1percentPhiX.110310.HWUSI.EAS552R.0357.s.2.1.sequence	Free-living	Water (non-saline)	191	5000	1	7	0	0	0	0
1288.TBE27July05.McMahon.Pool.4.and.1percentPhiX.110310.HWUSI.EAS552R.0357.s.4.1.sequence	Free-living	Water (non-saline)	243	5000	1	1	0	0	0	0
1288.TBE27July07.McMahon.Pool.1.and.1percentPhiX.110310.HWUSI.EAS552R.0357.s.1.1.sequence	Free-living	Water (non-saline)	133	5000	0	0	0	0	0	0
1288.TBE290ct07.McMahon.Pool.1.and.1percentPhiX.110310.HWUSI.EAS552R.0357.s.1.1.sequence	Free-living	Water (non-saline)	181	5000	0	0	0	0	0	0
1288.TBE29May09.McMahon.Pool.4.and.1percentPhiX.110310.HWUSI.EAS552R.0357.s.4.1.sequence	Free-living	Water (non-saline)	146	5000	0	0	0	0	0	0
1288.TBE30April08.McMahon.Pool.2.and.1percentPhiX.110310.HWUSI.EAS552R.0357.s.2.1.sequence	Free-living	Water (non-saline)	143	5000	0	0	0	0	0	0
1288.TBE30April08.McMahon.Pool.2.and.1percentPhiX.110310.HWUSI.EAS552R.0357.s.8.1.sequence	Free-living	Water (non-saline)	145	5000	0	0	0	0	0	0
1288.TBH01Aug08.McMahon.Pool.2.and.1percentPhiX.110310.HWUSI.EAS552R.0357.s.2.1.sequence	Free-living	Water (non-saline)	253	5000	2	22	0	0	0	0
1288.TBH01July08.McMahon.Pool.2.and.1percentPhiX.110310.HWUSI.EAS552R.0357.s.2.1.sequence	Free-living	Water (non-saline)	234	5000	2	10	0	0	0	0
1288.TBH01Oct07.McMahon.Pool.1.and.1percentPhiX.110310.HWUSI.EAS552R.0357.s.1.1.sequence	Free-living	Water (non-saline)	280	5000	3	10	1	1	1	1
1288.TBH02Aug09.McMahon.Pool.4.and.1percentPhiX.110310.HWUSI.EAS552R.0357.s.4.1.sequence	Free-living	Water (non-saline)	193	5000	2	21	0	0	0	0
1288.TBH02Feb08.McMahon.Pool.2.and.1percentPhiX.110310.HWUSI.EAS552R.0357.s.2.1.sequence	Free-living	Water (non-saline)	165	5000	0	0	0	0	0	0
1288.TBH04Oct08.McMahon.Pool.2.and.1percentPhiX.110310.HWUSI.EAS552R.0357.s.2.1.sequence	Free-living	Water (non-saline)	287	5000	2	5	0	0	0	0
1288.TBH05Aug08.McMahon.Pool.2.and.1percentPhiX.110310.HWUSI.EAS552R.0357.s.2.1.sequence	Free-living	Water (non-saline)	306	5000	4	13	1	1	1	1
1288.TBH06June08.McMahon.Pool.2.and.1percentPhiX.110310.HWUSI.EAS552R.0357.s.8.1.sequence	Free-living	Water (non-saline)	186	5000	2	3	0	0	0	0
1288.TBH11Aug05.McMahon.Pool.4.and.1percentPhiX.110310.HWUSI.EAS552R.0357.s.4.1.sequence	Free-living	Water (non-saline)	257	5000	2	8	0	0	0	0
1288.TBH16July07.McMahon.Pool.1.and.1percentPhiX.110310.HWUSI.EAS552R.0357.s.7.1.sequence	Free-living	Water (non-saline)	277	5000	4	5	1	1	1	1
1288.TBH17Oct05.McMahon.Pool.4.and.1percentPhiX.110310.HWUSI.EAS552R.0357.s.4.1.sequence	Free-living	Water (non-saline)	282	5000	2	2	0	0	0	0
1288.TBH18Aug05.McMahon.Pool.4.and.1percentPhiX.110310.HWUSI.EAS552R.0357.s.4.1.sequence	Free-living	Water (non-saline)	276	5000	5	13	0	0	0	0
1288.TBH19June08.McMahon.Pool.2.and.1percentPhiX.110310.HWUSI.EAS552R.0357.s.2.1.sequence	Free-living	Water (non-saline)	227	5000	1	1	0	0	0	0
1288.TBH21JJune07.McMahon.Pool.1.and.1percentPhiX.110310.HWUSI.EAS552R.0357.s.7.1.sequence	Free-living	Water (non-saline)	236	5000	4	9	1	1	1	1
1288.TBH23June09.McMahon.Pool.4.and.1percentPhiX.110310.HWUSI.EAS552R.0357.s.4.1.sequence	Free-living	Water (non-saline)	167	5000	0	0	0	0	0	0
1288.TBH24Aug09.McMahon.Pool.4.and.1percentPhiX.110310.HWUSI.EAS552R.0357.s.4.1.sequence	Free-living	Water (non-saline)	224	5000	3	22	1	10	1	10
1288.TBH25July08.McMahon.Pool.2.and.1percentPhiX.110310.HWUSI.EAS552R.0357.s.2.1.sequence	Free-living	Water (non-saline)	240	5000	3	30	0	0	0	0
1288.TBH29July08.McMahon.Pool.2.and.1percentPhiX.110310.HWUSI.EAS552R.0357.s.2.1.sequence	Free-living	Water (non-saline)	250	5000	3	10	0	0	0	0
1288.TBH29Oct07.McMahon.Pool.1.and.1percentPhiX.110310.HWUSI.EAS552R.0357.s.1.1.sequence	Free-living	Water (non-saline)	373	5000	2	2	0	0	0	0
1288.WSBE07Aug07.McMahon.Pool.1.and.1percentPhiX.110310.HWUSI.EAS552R.0357.s.1.1.sequence	Free-living	Water (non-saline)	286	5000	4	19	2	11	2	11
1288.WSBE11June07.McMahon.Pool.1.and.1percentPhiX.110310.HWUSI.EAS552R.0357.s.1.1.sequence	Free-living	Water (non-saline)	146	5000	0	0	0	0	0	0
1288.WSBE17Sept07.McMahon.Pool.1.and.1percentPhiX.110310.HWUSI.EAS552R.0357.s.7.1.sequence	Free-living	Water (non-saline)	243	5000	5	12	2	7	2	7
1288.WSBE22June07.McMahon.Pool.1.and.1percentPhiX.110310.HWUSI.EAS552R.0357.s.1.1.sequence	Free-living	Water (non-saline)	145	5000	0	0	0	0	0	0
1288.WSBE27Aug07.McMahon.Pool.1.and.1percentPhiX.110310.HWUSI.EAS552R.0357.s.1.1.sequence	Free-living	Water (non-saline)	230	5000	4	5	1	2	1	2
1288.WSBE27June07.McMahon.Pool.1.and.1percentPhiX.110310.HWUSI.EAS552R.0357.s.1.1.sequence	Free-living	Water (non-saline)	122	5000	0	0	0	0	0	0
1288.WSBE31July07.McMahon.Pool.1.and.1percentPhiX.110310.HWUSI.EAS552R.0357.s.7.1.sequence	Free-living	Water (non-saline)	240	5000	2	4	2	4	2	4
1288.WSBH19June07.McMahon.Pool.1.and.1percentPhiX.110310.HWUSI.EAS552R.0357.s.1.1.sequence	Free-living	Water (non-saline)	160	5000	0	0	0	0	0	0
1288.WSBH31July07.McMahon.Pool.1.and.1percentPhiX.110310.HWUSI.EAS552R.0357.s.1.1.sequence	Free-living	Water (non-saline)	237	5000	1	1	0	0	0	0
1289.KH1	Free-living	Soil (non-saline)	963	5000	52	123	14	30	14	30
1289.KH15	Free-living	Soil (non-saline)	977	5000	56	138	18	51	16	48
1289.KH17	Free-living	Soil (non-saline)	1015	5000	50	129	18	60	16	57
1289.KH2	Free-living	Soil (non-saline)	1014	5000	56	123	14	44	13	43
1289.KH21	Free-living	Soil (non-saline)	953	5000	52	103	17	43	16	40
1289.KH24	Free-living	Soil (non-saline)	951	5000	52	143	18	60	15	54
1289.KH25	Free-living	Soil (non-saline)	984	5000	56	154	21	73	19	70
1289.KH3	Free-living	Soil (non-saline)	962	5000	47	110	14	37	13	35
1289.KH31	Free-living	Soil (non-saline)	944	5000	46	107	14	35	12	31
1289.KH36	Free-living	Soil (non-saline)	967	5000	47	81	11	28	10	27
1289.KH4	Free-living	Soil (non-saline)	921	5000	46	99	13	41	12	39
1289.KH41	Free-living	Soil (non-saline)	948	5000	50	155	15	54	13	50
1289.KH43	Free-living	Soil (non-saline)	875	5000	34	87	11	43	10	42
1289.KH45	Free-living	Soil (non-saline)	905	5000	43	86	11	41	10	40
1289.KH46	Free-living	Soil (non-saline)	874	5000	42	124	15	59	14	57
1289.KH48	Free-living	Soil (non-saline)	863	5000	57	95	15	27	14	26
1289.KH50	Free-living	Soil (non-saline)	959	5000	56	119	13	34	11	32
1289.KH51	Free-living	Soil (non-saline)	977	5000	60	160	19	71	17	69
1289.KH52	Free-living	Soil (non-saline)	892	5000	52	142	15	71	13	68
1289.KH53	Free-living	Soil (non-saline)	1038	5000	41	113	15	53	14	52
1289.KH54	Free-living	Soil (non-saline)	1047	5000	55	143	13	44	13	44
1289.KH57	Free-living	Soil (non-saline)	835	5000	44	84	10	28	8	25
1289.KH58	Free-living	Soil (non-saline)	980	5000	72	196	22	51	20	49
1289.KH59	Free-living	Soil (non-saline)	884	5000	31	83	12	29	10	26
1289.KH6	Free-living	Soil (non-saline)	1034	5000	58	122	17	46	15	44
1289.KH60	Free-living	Soil (non-saline)	1052	5000	45	146	13	71	11	68
1289.KH61	Free-living	Soil (non-saline)	900	5000	50	118	15	52	12	49
1289.KH8	Free-living	Soil (non-saline)	1015	5000	46	103	18	33	15	30
1453.44568SDZ5.C5.Pnem.colon	Host-associated	Animal proximal gut	122	5000	0	0	0	0	0	0
1453.44568SDZ5.C6.Pnem.stom	Host-associated	Animal proximal gut	227	5000	0	0	0	0	0	0
1453.44568SDZ5.C7.Pnem.jeju	Host-associated	Animal proximal gut	213	5000	0	0	0	0	0	0
1453.44568SDZ5.C8.Pnem.stom	Host-associated	Animal proximal gut	227	5000	0	0	0	0	0	0
1453.44568SDZ5.D1.Pnem.stom	Host-associated	Animal proximal gut	213	5000	0	0	0	0	0	0
1453.44568SDZ5.D2.Pnem.stom	Host-associated	Animal proximal gut	221	5000	0	0	0	0	0	0
1453.44568SDZ5.D3.Pnem.ileum	Host-associated	Animal proximal gut	107	5000	0	0	0	0	0	0
1453.44568SDZ5.D4.Pnem.stom	Host-associated	Animal proximal gut	224	5000	0	0	0	0	0	0
1453.44568SDZ5.D8.Pnem.stom	Host-associated	Animal proximal gut	224	5000	0	0	0	0	0	0
1453.44568SDZ5.E1.Pnem.cecum	Host-associated	Animal proximal gut	139	5000	0	0	0	0	0	0
1453.44568SDZ5.E4.Pnem.stom	Host-associated	Animal proximal gut	210	5000	0	0	0	0	0	0
1453.44568SDZ5.E7.Pnem.stom	Host-associated	Animal proximal gut	233	5000	0	0	0	0	0	0
1453.44568SDZ5.E8.Pnem.stom	Host-associated	Animal proximal gut	225	5000	0	0	0	0	0	0
1453.44568SDZ5.F1.Pnem.stom	Host-associated	Animal proximal gut	212	5000	0	0	0	0	0	0
1453.44568SDZ5.F2.Pnem.stom	Host-associated	Animal proximal gut	222	5000	0	0	0	0	0	0
1453.44568SDZ5.F3.Pnem.stom	Host-associated	Animal proximal gut	183	5000	0	0	0	0	0	0
1453.44568SDZ5.F4.Pnem.stom	Host-associated	Animal proximal gut	207	5000	0	0	0	0	0	0
1453.44568SDZ5.F6.Pnem.stom	Host-associated	Animal proximal gut	223	5000	0	0	0	0	0	0
1453.44568SDZ5.F7.Pnem.stom	Host-associated	Animal proximal gut	216	5000	0	0	0	0	0	0
1453.44568SDZ5.F8.Pnem.stom	Host-associated	Animal proximal gut	216	5000	0	0	0	0	0	0
1453.44568SDZ5.G1.Pnem.stom	Host-associated	Animal proximal gut	202	5000	0	0	0	0	0	0
1453.44568SDZ5.G2.Pnem.feces	Host-associated	Animal proximal gut	158	5000	0	0	0	0	0	0
1453.44568SDZ5.G3.Pnem.stom	Host-associated	Animal proximal gut	226	5000	0	0	0	0	0	0
1453.44568SDZ5.G4.Pnem.feces	Host-associated	Animal proximal gut	98	5000	0	0	0	0	0	0
1453.44568SDZ5.G5.Pnem.feces	Host-associated	Animal proximal gut	155	5000	0	0	0	0	0	0
1453.44568SDZ5.G6.Pnem.feces	Host-associated	Animal proximal gut	106	5000	0	0	0	0	0	0
1453.44568SDZ5.G8.Pnem.stom	Host-associated	Animal proximal gut	192	5000	0	0	0	0	0	0
1453.44568SDZ5.H1.Pnem.stom	Host-associated	Animal proximal gut	223	5000	0	0	0	0	0	0
1453.44899SDZ3.G2.Pnem.stom	Host-associated	Animal proximal gut	120	5000	0	0	0	0	0	0
1453.44899SDZ3.G3.Pnem.stom	Host-associated	Animal proximal gut	163	5000	0	0	0	0	0	0
1453.44899SDZ3.G4.Pnem.stom	Host-associated	Animal proximal gut	169	5000	0	0	0	0	0	0
1453.44899SDZ3.G5.Pnem.duod	Host-associated	Animal proximal gut	245	5000	0	0	0	0	0	0
1453.44899SDZ3.G6.Pnem.stom	Host-associated	Animal proximal gut	177	5000	0	0	0	0	0	0
1453.44899SDZ3.G7.Pnem.colon	Host-associated	Animal proximal gut	198	5000	0	0	0	0	0	0
1453.44899SDZ3.G8.Pnem.cecum	Host-associated	Animal proximal gut	220	5000	0	0	0	0	0	0
1453.44899SDZ3.H1.Pnem.jeju	Host-associated	Animal proximal gut	152	5000	0	0	0	0	0	0
1453.44923SDZ2.H3.Pnem.stom	Host-associated	Animal proximal gut	124	5000	0	0	0	0	0	0
1453.44923SDZ2.H5.Pnem.jeju	Host-associated	Animal proximal gut	52	5000	0	0	0	0	0	0
1453.44923SDZ2.H8.Pnem.colon	Host-associated	Animal proximal gut	126	5000	0	0	0	0	0	0
1453.44923SDZ3.A1.Pnem.stom	Host-associated	Animal proximal gut	166	5000	0	0	0	0	0	0
1453.44923SDZ3.A2.Pnem.stom	Host-associated	Animal proximal gut	38	5000	0	0	0	0	0	0
1453.44923SDZ3.A3.Pnem.stom	Host-associated	Animal proximal gut	209	5000	0	0	0	0	0	0
1453.44923SDZ3.A4.Pnem.stom	Host-associated	Animal proximal gut	41	5000	0	0	0	0	0	0
1453.44923SDZ3.A6.Pnem.stom	Host-associated	Animal proximal gut	33	5000	0	0	0	0	0	0
1453.44923SDZ3.A7.Pnem.stom	Host-associated	Animal proximal gut	24	5000	0	0	0	0	0	0
1453.44923SDZ3.A8.Pnem.ileum	Host-associated	Animal proximal gut	80	5000	0	0	0	0	0	0
1453.44923SDZ3.B2.Pnem.stom	Host-associated	Animal proximal gut	40	5000	0	0	0	0	0	0
1453.44923SDZ3.B3.Pnem.stom	Host-associated	Animal proximal gut	38	5000	0	0	0	0	0	0
1453.44923SDZ3.B4.Pnem.stom	Host-associated	Animal proximal gut	43	5000	0	0	0	0	0	0
1453.44923SDZ3.B5.Pnem.stom	Host-associated	Animal proximal gut	26	5000	0	0	0	0	0	0
1453.44923SDZ3.B7.Pnem.stom	Host-associated	Animal proximal gut	156	5000	0	0	0	0	0	0
1453.44923SDZ3.B8.Pnem.stom	Host-associated	Animal proximal gut	44	5000	0	0	0	0	0	0
1453.44923SDZ3.C1.Pnem.stom	Host-associated	Animal proximal gut	107	5000	0	0	0	0	0	0
1453.44923SDZ3.C2.Pnem.stom	Host-associated	Animal proximal gut	52	5000	0	0	0	0	0	0
1453.44923SDZ3.C3.Pnem.stom	Host-associated	Animal proximal gut	22	5000	0	0	0	0	0	0
1453.44923SDZ3.C4.Pnem.stom	Host-associated	Animal proximal gut	22	5000	0	0	0	0	0	0
1453.44923SDZ3.C5.Pnem.stom	Host-associated	Animal proximal gut	20	5000	0	0	0	0	0	0
1453.44923SDZ3.C6.Pnem.stom	Host-associated	Animal proximal gut	17	5000	0	0	0	0	0	0
1453.44923SDZ3.D1.Pnem.stom	Host-associated	Animal proximal gut	208	5000	0	0	0	0	0	0
1453.44923SDZ3.D4.Pnem.feces	Host-associated	Animal proximal gut	53	5000	0	0	0	0	0	0
1453.44923SDZ3.D5.Pnem.feces	Host-associated	Animal proximal gut	90	5000	0	0	0	0	0	0
1453.44923SDZ3.D6.Pnem.feces	Host-associated	Animal proximal gut	72	5000	1	6	0	0	0	0
1453.44923SDZ3.D7.Pnem.stom	Host-associated	Animal proximal gut	40	5000	0	0	0	0	0	0
1453.44923SDZ3.D8.Pnem.stom	Host-associated	Animal proximal gut	19	5000	0	0	0	0	0	0
1453.45187SDZ5.A2.Tfran.stom	Host-associated	Animal proximal gut	139	5000	0	0	0	0	0	0
1453.45187SDZ5.A3.Tfran.stom	Host-associated	Animal proximal gut	236	5000	0	0	0	0	0	0
1453.45187SDZ5.A4.Tfran.colon	Host-associated	Animal proximal gut	49	5000	0	0	0	0	0	0
1453.45187SDZ5.A5.Tfran.cecum	Host-associated	Animal proximal gut	60	5000	0	0	0	0	0	0
1453.45187SDZ5.A8.Tfran.stom	Host-associated	Animal proximal gut	134	5000	0	0	0	0	0	0
1453.45187SDZ5.B1.Tfran.stom	Host-associated	Animal proximal gut	146	5000	0	0	0	0	0	0
1453.45187SDZ5.B3.Tfran.stom	Host-associated	Animal proximal gut	133	5000	0	0	0	0	0	0
1453.45187SDZ5.B4.Tfran.stom	Host-associated	Animal proximal gut	153	5000	0	0	0	0	0	0
1453.45187SDZ5.B5.Tfran.feces	Host-associated	Animal proximal gut	46	5000	0	0	0	0	0	0
1453.45187SDZ5.B6.Tfran.feces	Host-associated	Animal proximal gut	68	5000	0	0	0	0	0	0
1453.45187SDZ5.B7.Tfran.feces	Host-associated	Animal proximal gut	50	5000	0	0	0	0	0	0
1453.45187SDZ5.C1.Tfran.stom	Host-associated	Animal proximal gut	131	5000	0	0	0	0	0	0
1453.45187SDZ5.C2.Tfran.stom	Host-associated	Animal proximal gut	144	5000	0	0	0	0	0	0
1453.45187SDZ5.C3.Tfran.feces	Host-associated	Animal proximal gut	53	5000	0	0	0	0	0	0
1453.45300SDZ3.E2.Pnem.stom	Host-associated	Animal proximal gut	206	5000	0	0	0	0	0	0
1453.45300SDZ3.E3.Pnem.stom	Host-associated	Animal proximal gut	215	5000	0	0	0	0	0	0
1453.45300SDZ3.E4.Pnem.stom	Host-associated	Animal proximal gut	213	5000	0	0	0	0	0	0
1453.45300SDZ3.E5.Pnem.stom	Host-associated	Animal proximal gut	238	5000	0	0	0	0	0	0
1453.45300SDZ3.E6.Pnem.stom	Host-associated	Animal proximal gut	233	5000	0	0	0	0	0	0
1453.45300SDZ3.E7.Pnem.stom	Host-associated	Animal proximal gut	233	5000	0	0	0	0	0	0
1453.45300SDZ3.E8.Pnem.stom	Host-associated	Animal proximal gut	256	5000	0	0	0	0	0	0
1453.45300SDZ3.F1.Pnem.stom	Host-associated	Animal proximal gut	217	5000	1	1	0	0	0	0
1453.45300SDZ3.F2.Pnem.Mlymph	Host-associated	Animal proximal gut	202	5000	0	0	0	0	0	0
1453.45300SDZ3.F3.Pnem.cecum	Host-associated	Animal proximal gut	274	5000	0	0	0	0	0	0
1453.45300SDZ3.F4.Pnem.duod	Host-associated	Animal proximal gut	216	5000	0	0	0	0	0	0
1453.45300SDZ3.F5.Pnem.colon	Host-associated	Animal proximal gut	289	5000	0	0	0	0	0	0
1453.45300SDZ3.F8.Pnem.stom	Host-associated	Animal proximal gut	235	5000	0	0	0	0	0	0
1453.45300SDZ3.G1.Pnem.ileum	Host-associated	Animal proximal gut	285	5000	0	0	0	0	0	0
1453.45300SDZ4.D4.Pnem.stom	Host-associated	Animal proximal gut	229	5000	0	0	0	0	0	0
1453.45300SDZ4.D5.Pnem.stom	Host-associated	Animal proximal gut	229	5000	0	0	0	0	0	0
1453.45300SDZ4.D6.Pnem.stom	Host-associated	Animal proximal gut	220	5000	0	0	0	0	0	0
1453.45300SDZ4.D7.Pnem.stom	Host-associated	Animal proximal gut	224	5000	0	0	0	0	0	0
1453.45300SDZ4.D8.Pnem.stom	Host-associated	Animal proximal gut	223	5000	0	0	0	0	0	0
1453.45300SDZ4.E1.Pnem.stom	Host-associated	Animal proximal gut	223	5000	0	0	0	0	0	0
1453.45300SDZ4.E3.Pnem.feces	Host-associated	Animal proximal gut	218	5000	0	0	0	0	0	0
1453.45300SDZ4.E4.Pnem.feces	Host-associated	Animal proximal gut	279	5000	0	0	0	0	0	0
1453.45300SDZ4.E5.Pnem.feces	Host-associated	Animal proximal gut	297	5000	0	0	0	0	0	0
1453.45300SDZ4.E6.Pnem.feces	Host-associated	Animal proximal gut	299	5000	0	0	0	0	0	0
1453.45300SDZ4.E7.Pnem.feces	Host-associated	Animal proximal gut	292	5000	0	0	0	0	0	0
1453.45560SDZ2.A7.Pnem.stom	Host-associated	Animal proximal gut	186	5000	0	0	0	0	0	0
1453.45560SDZ2.A8.Pnem.stom	Host-associated	Animal proximal gut	200	5000	0	0	0	0	0	0
1453.45560SDZ2.B1.Pnem.duod	Host-associated	Animal proximal gut	201	5000	0	0	0	0	0	0
1453.45560SDZ2.B2.Pnem.cecum	Host-associated	Animal proximal gut	174	5000	0	0	0	0	0	0
1453.45560SDZ2.B3.Pnem.cecum	Host-associated	Animal proximal gut	122	5000	0	0	0	0	0	0
1453.45560SDZ2.B4.Pnem.stom	Host-associated	Animal proximal gut	168	5000	0	0	0	0	0	0
1453.45560SDZ2.B5.Pnem.stom	Host-associated	Animal proximal gut	196	5000	0	0	0	0	0	0
1453.45560SDZ2.B6.Pnem.stom	Host-associated	Animal proximal gut	199	5000	0	0	0	0	0	0
1453.45560SDZ2.B8.Pnem.stom	Host-associated	Animal proximal gut	188	5000	0	0	0	0	0	0
1453.45560SDZ2.C1.Pnem.stom	Host-associated	Animal proximal gut	202	5000	0	0	0	0	0	0
1453.45560SDZ2.C2.Pnem.jeju	Host-associated	Animal proximal gut	166	5000	0	0	0	0	0	0
1453.45560SDZ2.C3.Pnem.stom	Host-associated	Animal proximal gut	194	5000	0	0	0	0	0	0
1453.45560SDZ2.C4.Pnem.cecum	Host-associated	Animal proximal gut	186	5000	0	0	0	0	0	0
1453.45560SDZ2.C6.Pnem.stom	Host-associated	Animal proximal gut	187	5000	0	0	0	0	0	0
1453.45560SDZ2.D3.Pnem.feces	Host-associated	Animal proximal gut	193	5000	0	0	0	0	0	0
1453.45560SDZ2.D4.Pnem.stom	Host-associated	Animal proximal gut	188	5000	0	0	0	0	0	0
1453.45560SDZ2.D5.Pnem.stom	Host-associated	Animal proximal gut	184	5000	0	0	0	0	0	0
1453.45560SDZ2.D8.Pnem.stom	Host-associated	Animal proximal gut	160	5000	0	0	0	0	0	0
1453.45560SDZ2.E1.Pnem.stom	Host-associated	Animal proximal gut	164	5000	0	0	0	0	0	0
1453.45560SDZ2.E4.Pnem.feces	Host-associated	Animal proximal gut	84	5000	0	0	0	0	0	0
1453.45560SDZ2.E6.Pnem.feces	Host-associated	Animal proximal gut	175	5000	0	0	0	0	0	0
1453.45560SDZ2.G4.Pnem.feces	Host-associated	Animal proximal gut	201	5000	0	0	0	0	0	0
1453.45661SDZ2.D2.Pnem.stom	Host-associated	Animal proximal gut	177	5000	0	0	0	0	0	0
1453.45661SDZ2.D6.Pnem.ileum	Host-associated	Animal proximal gut	79	5000	0	0	0	0	0	0
1453.45661SDZ2.D7.Pnem.stom	Host-associated	Animal proximal gut	163	5000	0	0	0	0	0	0
1453.45661SDZ2.E2.Pnem.stom	Host-associated	Animal proximal gut	166	5000	0	0	0	0	0	0
1453.45661SDZ2.E3.Pnem.stom	Host-associated	Animal proximal gut	165	5000	0	0	0	0	0	0
1453.45661SDZ2.E5.Pnem.stom	Host-associated	Animal proximal gut	176	5000	0	0	0	0	0	0
1453.45661SDZ2.E7.Pnem.cecum	Host-associated	Animal proximal gut	52	5000	0	0	0	0	0	0
1453.45661SDZ2.E8.Pnem.colon	Host-associated	Animal proximal gut	67	5000	0	0	0	0	0	0
1453.45661SDZ2.F1.Pnem.stom	Host-associated	Animal proximal gut	158	5000	0	0	0	0	0	0
1453.45661SDZ2.F2.Pnem.duod	Host-associated	Animal proximal gut	158	5000	0	0	0	0	0	0
1453.45661SDZ2.F3.Pnem.stom	Host-associated	Animal proximal gut	166	5000	0	0	0	0	0	0
1453.45661SDZ2.F4.Pnem.stom	Host-associated	Animal proximal gut	165	5000	0	0	0	0	0	0
1453.45661SDZ2.F5.Pnem.stom	Host-associated	Animal proximal gut	175	5000	0	0	0	0	0	0
1453.45661SDZ2.F6.Pnem.stom	Host-associated	Animal proximal gut	163	5000	0	0	0	0	0	0
1453.45661SDZ2.F7.Pnem.jeju	Host-associated	Animal proximal gut	70	5000	0	0	0	0	0	0
1453.45661SDZ2.F8.Pnem.stom	Host-associated	Animal proximal gut	158	5000	0	0	0	0	0	0
1453.45661SDZ2.G1.Pnem.stom	Host-associated	Animal proximal gut	152	5000	0	0	0	0	0	0
1453.45661SDZ2.G2.Pnem.feces	Host-associated	Animal proximal gut	63	5000	0	0	0	0	0	0
1453.45661SDZ2.G3.Pnem.feces	Host-associated	Animal proximal gut	70	5000	0	0	0	0	0	0
1453.45661SDZ2.G5.Pnem.stom	Host-associated	Animal proximal gut	175	5000	0	0	0	0	0	0
1453.45661SDZ2.G6.Pnem.jeju	Host-associated	Animal proximal gut	40	5000	0	0	0	0	0	0
1453.45661SDZ2.G7.Pnem.feces	Host-associated	Animal proximal gut	67	5000	0	0	0	0	0	0
1453.45661SDZ2.G8.Pnem.stom	Host-associated	Animal proximal gut	154	5000	0	0	0	0	0	0
1453.45661SDZ2.H1.Pnem.stom	Host-associated	Animal proximal gut	158	5000	0	0	0	0	0	0
1453.45661SDZ2.H2.Pnem.stom	Host-associated	Animal proximal gut	164	5000	0	0	0	0	0	0
1453.45796SDZ4.E8.Pnem.duod	Host-associated	Animal proximal gut	216	5000	0	0	0	0	0	0
1453.45796SDZ4.F3.Pnem.stom	Host-associated	Animal proximal gut	108	5000	0	0	0	0	0	0
1453.45796SDZ4.F4.Pnem.stom	Host-associated	Animal proximal gut	106	5000	0	0	0	0	0	0
1453.45796SDZ4.F5.Pnem.jeju	Host-associated	Animal proximal gut	226	5000	0	0	0	0	0	0
1453.45796SDZ4.F6.Pnem.colon	Host-associated	Animal proximal gut	204	5000	0	0	0	0	0	0
1453.45796SDZ4.F7.Pnem.stom	Host-associated	Animal proximal gut	100	5000	0	0	0	0	0	0
1453.45796SDZ4.F8.Pnem.ileum	Host-associated	Animal proximal gut	80	5000	0	0	0	0	0	0
1453.45796SDZ4.G4.Pnem.stom	Host-associated	Animal proximal gut	107	5000	0	0	0	0	0	0
1453.45796SDZ4.G5.Pnem.stom	Host-associated	Animal proximal gut	103	5000	0	0	0	0	0	0
1453.45796SDZ4.G6.Pnem.stom	Host-associated	Animal proximal gut	116	5000	0	0	0	0	0	0
1453.45796SDZ4.G7.Pnem.stom	Host-associated	Animal proximal gut	122	5000	0	0	0	0	0	0
1453.45796SDZ4.G8.Pnem.stom	Host-associated	Animal proximal gut	112	5000	0	0	0	0	0	0
1453.45796SDZ4.H1.Pnem.feces	Host-associated	Animal proximal gut	229	5000	0	0	0	0	0	0
1453.45796SDZ4.H2.Pnem.feces	Host-associated	Animal proximal gut	53	5000	0	0	0	0	0	0
1453.45796SDZ4.H4.Pnem.stom	Host-associated	Animal proximal gut	67	5000	0	0	0	0	0	0
1453.45796SDZ4.H5.Pnem.feces	Host-associated	Animal proximal gut	201	5000	0	0	0	0	0	0
1453.45796SDZ4.H7.Pnem.feces	Host-associated	Animal proximal gut	205	5000	0	0	0	0	0	0
1453.45796SDZ4.H8.Pnem.stom	Host-associated	Animal proximal gut	111	5000	0	0	0	0	0	0
1453.46834SDZ4.A3.Pnem.stom	Host-associated	Animal proximal gut	241	5000	0	0	0	0	0	0
1453.46834SDZ4.A5.Pnem.stom	Host-associated	Animal proximal gut	248	5000	0	0	0	0	0	0
1453.46834SDZ4.A6.Pnem.stom	Host-associated	Animal proximal gut	218	5000	0	0	0	0	0	0
1453.46834SDZ4.A7.Pnem.cecum	Host-associated	Animal proximal gut	269	5000	0	0	0	0	0	0
1453.46834SDZ4.A8.Pnem.feces	Host-associated	Animal proximal gut	206	5000	0	0	0	0	0	0
1453.46834SDZ4.B1.Pnem.stom	Host-associated	Animal proximal gut	237	5000	0	0	0	0	0	0
1453.46834SDZ4.B2.Pnem.stom	Host-associated	Animal proximal gut	270	5000	0	0	0	0	0	0
1453.46834SDZ4.B3.Pnem.feces	Host-associated	Animal proximal gut	247	5000	0	0	0	0	0	0
1453.46834SDZ4.B4.Pnem.ileum	Host-associated	Animal proximal gut	260	5000	0	0	0	0	0	0
1453.46834SDZ4.B5.Pnem.duod	Host-associated	Animal proximal gut	261	5000	0	0	0	0	0	0
1453.46834SDZ4.B6.Pnem.stom	Host-associated	Animal proximal gut	221	5000	0	0	0	0	0	0
1453.46834SDZ4.B7.Pnem.stom	Host-associated	Animal proximal gut	231	5000	0	0	0	0	0	0
1453.46834SDZ4.B8.Pnem.stom	Host-associated	Animal proximal gut	235	5000	0	0	0	0	0	0
1453.46834SDZ4.C1.Pnem.stom	Host-associated	Animal proximal gut	245	5000	0	0	0	0	0	0
1453.46834SDZ4.C2.Pnem.feces	Host-associated	Animal proximal gut	266	5000	0	0	0	0	0	0
1453.46834SDZ4.C4.Pnem.jeju	Host-associated	Animal proximal gut	256	5000	0	0	0	0	0	0
1453.46834SDZ4.C5.Pnem.feces	Host-associated	Animal proximal gut	238	5000	0	0	0	0	0	0
1453.46834SDZ4.C6.Pnem.stom	Host-associated	Animal proximal gut	218	5000	0	0	0	0	0	0
1453.46834SDZ4.C7.Pnem.stom	Host-associated	Animal proximal gut	248	5000	0	0	0	0	0	0
1453.46834SDZ4.C8.Pnem.stom	Host-associated	Animal proximal gut	238	5000	0	0	0	0	0	0
1453.46834SDZ4.D2.Pnem.colon	Host-associated	Animal proximal gut	264	5000	0	0	0	0	0	0
1453.46834SDZ4.D3.Pnem.stom	Host-associated	Animal proximal gut	236	5000	0	0	0	0	0	0
1453.47548SDZ2.A6.Cang.stom	Host-associated	Animal proximal gut	235	5000	0	0	0	0	0	0
1453.47548SDZ2.B7.Cang.colon	Host-associated	Animal proximal gut	296	5000	0	0	0	0	0	0
1453.47548SDZ2.C8.Cang.stom	Host-associated	Animal proximal gut	215	5000	0	0	0	0	0	0
1453.48000SDZ3.H2.Cang.stom	Host-associated	Animal proximal gut	234	5000	0	0	0	0	0	0
1453.48000SDZ3.H3.Cang.stom	Host-associated	Animal proximal gut	204	5000	0	0	0	0	0	0
1453.48000SDZ3.H4.Cang.stom	Host-associated	Animal proximal gut	214	5000	0	0	0	0	0	0
1453.48000SDZ3.H5.Cang.stom	Host-associated	Animal proximal gut	208	5000	0	0	0	0	0	0
1453.48000SDZ3.H6.Cang.duod	Host-associated	Animal proximal gut	215	5000	0	0	0	0	0	0
1453.48000SDZ3.H7.Cang.jeju	Host-associated	Animal proximal gut	248	5000	0	0	0	0	0	0
1453.48000SDZ3.H8.Cang.colon	Host-associated	Animal proximal gut	187	5000	0	0	0	0	0	0
1453.48000SDZ4.A1.Cang.stom	Host-associated	Animal proximal gut	218	5000	0	0	0	0	0	0
1453.48000SDZ4.A2.Cang.cecum	Host-associated	Animal proximal gut	228	5000	0	0	0	0	0	0
1453.54167SDZ1.A1.Tfran.stom	Host-associated	Animal proximal gut	225	5000	0	0	0	0	0	0
1453.54167SDZ1.A2.Tfran.stom	Host-associated	Animal proximal gut	234	5000	0	0	0	0	0	0
1453.54167SDZ1.A3.Tfran.stom	Host-associated	Animal proximal gut	223	5000	0	0	0	0	0	0
1453.54167SDZ1.A4.Tfran.stom	Host-associated	Animal proximal gut	231	5000	0	0	0	0	0	0
1453.54167SDZ1.A5.Tfran.stom	Host-associated	Animal proximal gut	227	5000	0	0	0	0	0	0
1453.54167SDZ1.A6.Tfran.stom	Host-associated	Animal proximal gut	238	5000	0	0	0	0	0	0
1453.54167SDZ1.A7.Tfran.feces	Host-associated	Animal proximal gut	203	5000	0	0	0	0	0	0
1453.54167SDZ1.A8.Tfran.cecum	Host-associated	Animal proximal gut	210	5000	0	0	0	0	0	0
1453.54167SDZ1.B1.Tfran.feces	Host-associated	Animal proximal gut	215	5000	0	0	0	0	0	0
1453.54167SDZ1.B3.Tfran.feces	Host-associated	Animal proximal gut	196	5000	0	0	0	0	0	0
1453.54167SDZ1.B4.Tfran.ileum	Host-associated	Animal proximal gut	214	5000	0	0	0	0	0	0
1453.54167SDZ1.B5.Tfran.colon	Host-associated	Animal proximal gut	218	5000	0	0	0	0	0	0
1453.54167SDZ1.B6.Tfran.feces	Host-associated	Animal proximal gut	195	5000	0	0	0	0	0	0
1453.54167SDZ1.B7.Tfran.mesy	Host-associated	Animal proximal gut	203	5000	0	0	0	0	0	0
1453.54323SDZ1.B8.Cguer.mesy	Host-associated	Animal proximal gut	147	5000	0	0	0	0	0	0
1453.54323SDZ1.C1.Cguer.colon	Host-associated	Animal proximal gut	235	5000	0	0	0	0	0	0
1453.54323SDZ1.C2.Cguer.duod	Host-associated	Animal proximal gut	210	5000	0	0	0	0	0	0
1453.54323SDZ1.C3.Cguer.feces	Host-associated	Animal proximal gut	164	5000	0	0	0	0	0	0
1453.54323SDZ1.C4.Cguer.jeju	Host-associated	Animal proximal gut	101	5000	0	0	0	0	0	0
1453.54323SDZ1.C5.Cguer.feces	Host-associated	Animal proximal gut	118	5000	0	0	0	0	0	0
1453.54323SDZ1.C6.Cguer.ileum	Host-associated	Animal proximal gut	85	5000	0	0	0	0	0	0
1453.54323SDZ1.C7.Cguer.feces	Host-associated	Animal proximal gut	241	5000	0	0	0	0	0	0
1453.54323SDZ1.C8.Cguer.cecum	Host-associated	Animal proximal gut	229	5000	0	0	0	0	0	0
1453.54323SDZ1.D1.Cguer.stom	Host-associated	Animal proximal gut	145	5000	0	0	0	0	0	0
1453.54323SDZ1.D2.Cguer.stom	Host-associated	Animal proximal gut	139	5000	0	0	0	0	0	0
1453.54323SDZ1.D3.Cguer.stom	Host-associated	Animal proximal gut	143	5000	0	0	0	0	0	0
1453.54323SDZ1.D4.Cguer.stom	Host-associated	Animal proximal gut	145	5000	0	0	0	0	0	0
1453.54323SDZ1.D5.Cguer.stom	Host-associated	Animal proximal gut	123	5000	0	0	0	0	0	0
1453.54323SDZ1.D6.Cguer.stom	Host-associated	Animal proximal gut	159	5000	0	0	0	0	0	0
1453.54332SDZ2.A5.Tcris.colon	Host-associated	Animal proximal gut	197	5000	0	0	0	0	0	0
1453.54374SDZ1.D7.Tcris.feces	Host-associated	Animal proximal gut	170	5000	0	0	0	0	0	0
1453.54374SDZ1.D8.Tcris.stom	Host-associated	Animal proximal gut	274	5000	0	0	0	0	0	0
1453.54374SDZ1.E1.Tcris.stom	Host-associated	Animal proximal gut	286	5000	0	0	0	0	0	0
1453.54374SDZ1.E2.Tcris.stom	Host-associated	Animal proximal gut	256	5000	0	0	0	0	0	0
1453.54374SDZ1.E3.Tcris.stom	Host-associated	Animal proximal gut	279	5000	0	0	0	0	0	0
1453.54374SDZ1.E4.Tcris.stom	Host-associated	Animal proximal gut	109	5000	0	0	0	0	0	0
1453.54374SDZ1.E5.Tcris.stom	Host-associated	Animal proximal gut	80	5000	0	0	0	0	0	0
1453.54374SDZ1.E6.Tcris.duod	Host-associated	Animal proximal gut	137	5000	0	0	0	0	0	0
1453.54374SDZ1.E7.Tcris.jeju	Host-associated	Animal proximal gut	66	5000	0	0	0	0	0	0
1453.54374SDZ1.E8.Tcris.cecum	Host-associated	Animal proximal gut	178	5000	0	0	0	0	0	0
1453.54374SDZ1.F1.Tcris.feces	Host-associated	Animal proximal gut	74	5000	0	0	0	0	0	0
1453.54374SDZ1.F2.Tcris.feces	Host-associated	Animal proximal gut	151	5000	0	0	0	0	0	0
1453.54374SDZ1.F3.Tcris.ileum	Host-associated	Animal proximal gut	160	5000	0	0	0	0	0	0
1453.54374SDZ1.F4.Tcris.feces	Host-associated	Animal proximal gut	198	5000	0	0	0	0	0	0
1453.54379SDZ1.F5.Tcris.feces	Host-associated	Animal proximal gut	197	5000	0	0	0	0	0	0
1453.54379SDZ1.F6.Tcris.mesy	Host-associated	Animal proximal gut	150	5000	0	0	0	0	0	0
1453.54379SDZ1.F7.Tcris.feces	Host-associated	Animal proximal gut	133	5000	0	0	0	0	0	0
1453.54379SDZ1.F8.Tcris.stom	Host-associated	Animal proximal gut	284	5000	0	0	0	0	0	0
1453.54379SDZ1.G1.Tcris.ileum	Host-associated	Animal proximal gut	184	5000	0	0	0	0	0	0
1453.54379SDZ1.G2.Tcris.colon	Host-associated	Animal proximal gut	214	5000	0	0	0	0	0	0
1453.54379SDZ1.G3.Tcris.stom	Host-associated	Animal proximal gut	125	5000	0	0	0	0	0	0
1453.54379SDZ1.G4.Tcris.jeju	Host-associated	Animal proximal gut	74	5000	0	0	0	0	0	0
1453.54379SDZ1.G5.Tcris.feces	Host-associated	Animal proximal gut	80	5000	0	0	0	0	0	0
1453.54379SDZ1.G6.Tcris.stom	Host-associated	Animal proximal gut	300	5000	0	0	0	0	0	0
1453.54379SDZ1.G7.Tcris.Mlymph	Host-associated	Animal proximal gut	148	5000	0	0	0	0	0	0
1453.54379SDZ1.G8.Tcris.stom	Host-associated	Animal proximal gut	286	5000	0	0	0	0	0	0
1453.54379SDZ1.H1.Tfran.stom	Host-associated	Animal proximal gut	305	5000	0	0	0	0	0	0
1453.54432SDZ1.H2.Tfran.stom	Host-associated	Animal proximal gut	254	5000	0	0	0	0	0	0
1453.54432SDZ1.H3.Tfran.stom	Host-associated	Animal proximal gut	243	5000	0	0	0	0	0	0
1453.54432SDZ1.H4.Tfran.stom	Host-associated	Animal proximal gut	258	5000	0	0	0	0	0	0
1453.54432SDZ1.H5.Tfran.stom	Host-associated	Animal proximal gut	256	5000	0	0	0	0	0	0
1453.54432SDZ1.H6.Tfran.stom	Host-associated	Animal proximal gut	241	5000	0	0	0	0	0	0
1453.54432SDZ1.H7.Tfran.ileum	Host-associated	Animal proximal gut	217	5000	0	0	0	0	0	0
1453.54432SDZ2.A1.Tfran.jeju	Host-associated	Animal proximal gut	148	5000	0	0	0	0	0	0
1453.54432SDZ2.A2.Tfran.feces	Host-associated	Animal proximal gut	215	5000	0	0	0	0	0	0
1453.54432SDZ2.A3.Tfran.duod	Host-associated	Animal proximal gut	273	5000	0	0	0	0	0	0
1453.54432SDZ2.A4.Tfran.feces	Host-associated	Animal proximal gut	231	5000	0	0	0	0	0	0
1453.54432SDZ2.H8.Tfran.feces	Host-associated	Animal proximal gut	74	5000	0	0	0	0	0	0
1481.NA.01.T0	Host-associated	Animal distal gut	124	5000	0	0	0	0	0	0
1481.NA.01.T8	Host-associated	Animal distal gut	115	5000	0	0	0	0	0	0
1481.NA.02.T0	Host-associated	Animal distal gut	80	5000	0	0	0	0	0	0
1481.NA.02.T8	Host-associated	Animal distal gut	81	5000	0	0	0	0	0	0
1481.NA.04.T0	Host-associated	Animal distal gut	81	5000	0	0	0	0	0	0
1481.NA.06.T0	Host-associated	Animal distal gut	62	5000	0	0	0	0	0	0
1481.NA.07.T4	Host-associated	Animal distal gut	57	5000	0	0	0	0	0	0
1481.NA.07.T8	Host-associated	Animal distal gut	81	5000	0	0	0	0	0	0
1481.NA.10.T0	Host-associated	Animal distal gut	94	5000	0	0	0	0	0	0
1481.NA.10.T8	Host-associated	Animal distal gut	128	5000	0	0	0	0	0	0
1481.NA.12.T0	Host-associated	Animal distal gut	119	5000	0	0	0	0	0	0
1481.NA.12.T8	Host-associated	Animal distal gut	106	5000	0	0	0	0	0	0
1481.NA.13.T4	Host-associated	Animal distal gut	154	5000	0	0	0	0	0	0
1481.NA.15.T0	Host-associated	Animal distal gut	135	5000	0	0	0	0	0	0
1481.NA.15.T8	Host-associated	Animal distal gut	130	5000	0	0	0	0	0	0
1481.NA.17.T0	Host-associated	Animal distal gut	115	5000	0	0	0	0	0	0
1481.NA.17.T8	Host-associated	Animal distal gut	122	5000	0	0	0	0	0	0
1481.NA.18.T0	Host-associated	Animal distal gut	54	5000	0	0	0	0	0	0
1481.NA.20.T0	Host-associated	Animal distal gut	80	5000	0	0	0	0	0	0
1481.NA.20.T8	Host-associated	Animal distal gut	47	5000	0	0	0	0	0	0
1481.NA.23.T0	Host-associated	Animal distal gut	104	5000	0	0	0	0	0	0
1481.NA.23.T8	Host-associated	Animal distal gut	109	5000	0	0	0	0	0	0
1481.NA.24.T0	Host-associated	Animal distal gut	103	5000	0	0	0	0	0	0
1481.NA.24.T8	Host-associated	Animal distal gut	96	5000	0	0	0	0	0	0
1481.PO1.1.T0	Host-associated	Animal distal gut	99	5000	0	0	0	0	0	0
1481.PO1.11.T0	Host-associated	Animal distal gut	150	5000	0	0	0	0	0	0
1481.PO1.11.T8	Host-associated	Animal distal gut	181	5000	0	0	0	0	0	0
1481.PO1.15.T0	Host-associated	Animal distal gut	74	5000	0	0	0	0	0	0
1481.PO1.17.T8	Host-associated	Animal distal gut	73	5000	0	0	0	0	0	0
1481.PO1.2.T0	Host-associated	Animal distal gut	140	5000	0	0	0	0	0	0
1481.PO1.2.T8	Host-associated	Animal distal gut	151	5000	0	0	0	0	0	0
1481.PO1.3.T0	Host-associated	Animal distal gut	113	5000	0	0	0	0	0	0
1481.PO1.5.T8	Host-associated	Animal distal gut	185	5000	0	0	0	0	0	0
1481.PO2.3.T0	Host-associated	Animal distal gut	107	5000	0	0	0	0	0	0
1481.PO2.3.T4	Host-associated	Animal distal gut	142	5000	0	0	0	0	0	0
1481.PO2.5.T4	Host-associated	Animal distal gut	125	5000	0	0	0	0	0	0
1481.PO3.2.T0	Host-associated	Animal distal gut	97	5000	0	0	0	0	0	0
1481.PO3.2.T8	Host-associated	Animal distal gut	122	5000	0	0	0	0	0	0
1481.PO3.3.T0	Host-associated	Animal distal gut	86	5000	0	0	0	0	0	0
1481.PO4.3.T0	Host-associated	Animal distal gut	112	5000	0	0	0	0	0	0
1481.PO4.3.T4	Host-associated	Animal distal gut	105	5000	0	0	0	0	0	0
1481.PO4.4.T8	Host-associated	Animal distal gut	124	5000	0	0	0	0	0	0
1481.PO4.6.T8	Host-associated	Animal distal gut	115	5000	0	0	0	0	0	0
1481.PO4.7.T8	Host-associated	Animal distal gut	186	5000	0	0	0	0	0	0
1481.PO4.8.T8	Host-associated	Animal distal gut	179	5000	0	0	0	0	0	0
1481.PO4.9.T0	Host-associated	Animal distal gut	115	5000	0	0	0	0	0	0
1481.PO4.9.T8	Host-associated	Animal distal gut	114	5000	0	0	0	0	0	0
1481.PO5.10.T4	Host-associated	Animal distal gut	112	5000	0	0	0	0	0	0
1481.PO5.2.T0	Host-associated	Animal distal gut	142	5000	0	0	0	0	0	0
1481.PO5.2.T8	Host-associated	Animal distal gut	134	5000	0	0	0	0	0	0
1481.PO5.3.T0	Host-associated	Animal distal gut	121	5000	0	0	0	0	0	0
1481.PO5.3.T8	Host-associated	Animal distal gut	101	5000	0	0	0	0	0	0
1481.PO5.5.T0	Host-associated	Animal distal gut	166	5000	0	0	0	0	0	0
1481.PO6.1.T0	Host-associated	Animal distal gut	119	5000	0	0	0	0	0	0
1481.PO6.2.T0	Host-associated	Animal distal gut	113	5000	0	0	0	0	0	0
1481.PO6.2.T8	Host-associated	Animal distal gut	150	5000	0	0	0	0	0	0
1481.PO6.3.T8	Host-associated	Animal distal gut	88	5000	0	0	0	0	0	0
1481.PO6.4.T0	Host-associated	Animal distal gut	100	5000	0	0	0	0	0	0
1481.PO7.2.T8	Host-associated	Animal distal gut	88	5000	0	0	0	0	0	0
1521.1.W.s.6.1.sequences	Free-living	Water (non-saline)	705	5000	23	37	4	7	3	4
1521.10.W.s.6.1.sequences	Free-living	Water (non-saline)	1341	5000	30	93	6	17	4	9
1521.11.W.s.6.1.sequences	Free-living	Water (non-saline)	434	5000	8	55	3	34	3	34
1521.12.W.s.6.1.sequences	Free-living	Water (non-saline)	1275	5000	41	64	8	15	7	14
1521.15.W.s.6.1.sequences	Free-living	Water (non-saline)	1606	5000	51	90	12	20	12	20
1521.16.W.s.6.1.sequences	Free-living	Water (non-saline)	1856	5000	59	100	14	28	13	27
1521.17.W.s.6.1.sequences	Free-living	Water (non-saline)	1149	5000	32	186	4	24	4	24
1521.18.W.s.6.1.sequences	Free-living	Water (non-saline)	1670	5000	61	220	6	37	5	36
1521.19.W.s.6.1.sequences	Free-living	Water (non-saline)	1016	5000	38	69	8	9	6	7
1521.2.W.s.6.1.sequences	Free-living	Water (non-saline)	508	5000	11	16	1	1	1	1
1521.20.W.s.6.1.sequences	Free-living	Water (non-saline)	1436	5000	44	89	7	27	6	20
1521.21.W.s.6.1.sequences	Free-living	Water (non-saline)	1068	5000	41	264	6	93	6	93
1521.22.W.s.6.1.sequences	Free-living	Water (non-saline)	1297	5000	43	136	8	13	7	12
1521.226.1.1.s.7.1.sequences	Free-living	Water (non-saline)	203	5000	2	5	1	4	0	0
1521.226.11.s.7.1.sequences	Free-living	Water (non-saline)	527	5000	12	14	2	3	1	2
1521.226.2.s.7.1.sequences	Free-living	Water (non-saline)	463	5000	3	4	0	0	0	0
1521.226.5.s.7.1.sequences	Free-living	Water (non-saline)	454	5000	4	28	0	0	0	0
1521.226.6.s.7.1.sequences	Free-living	Water (non-saline)	444	5000	9	18	2	7	1	1
1521.226.7.s.7.1.sequences	Free-living	Water (non-saline)	288	5000	2	3	0	0	0	0
1521.226.9.s.7.1.sequences	Free-living	Water (non-saline)	295	5000	1	1	1	1	0	0
1521.227.1.1.s.7.1.sequences	Free-living	Water (non-saline)	701	5000	22	52	7	12	5	9
1521.227.11.s.7.1.sequences	Free-living	Water (non-saline)	673	5000	17	27	0	0	0	0
1521.227.2.s.7.1.sequences	Free-living	Water (non-saline)	526	5000	3	4	0	0	0	0
1521.227.4.s.7.1.sequences	Free-living	Water (non-saline)	652	5000	9	24	1	3	0	0
1521.227.5.s.7.1.sequences	Free-living	Water (non-saline)	659	5000	10	20	1	1	0	0
1521.227.6.s.7.1.sequences	Free-living	Water (non-saline)	523	5000	6	7	0	0	0	0
1521.227.7.s.7.1.sequences	Free-living	Water (non-saline)	552	5000	4	5	0	0	0	0
1521.227.8.s.7.1.sequences	Free-living	Water (non-saline)	365	5000	8	14	0	0	0	0
1521.227.9.s.7.1.sequences	Free-living	Water (non-saline)	756	5000	16	34	3	11	3	11
1521.228.1.1.s.7.1.sequences	Free-living	Water (non-saline)	768	5000	16	48	3	6	3	6
1521.228.11.s.7.1.sequences	Free-living	Water (non-saline)	592	5000	8	19	1	4	0	0
1521.228.4.s.7.1.sequences	Free-living	Water (non-saline)	685	5000	21	115	3	9	3	9
1521.228.5.s.7.1.sequences	Free-living	Water (non-saline)	667	5000	25	111	4	5	3	4
1521.228.7.s.7.1.sequences	Free-living	Water (non-saline)	532	5000	15	50	3	7	2	6
1521.228.8.s.7.1.sequences	Free-living	Water (non-saline)	227	5000	6	10	1	2	1	2
1521.228.9.s.7.1.sequences	Free-living	Water (non-saline)	884	5000	28	78	4	5	3	3
1521.229.1.s.7.1.sequences	Free-living	Water (non-saline)	407	5000	2	3	0	0	0	0
1521.229.11.s.7.1.sequences	Free-living	Water (non-saline)	141	5000	0	0	0	0	0	0
1521.229.2.s.7.1.sequences	Free-living	Water (non-saline)	580	5000	7	8	1	1	0	0
1521.229.4.s.7.1.sequences	Free-living	Water (non-saline)	676	5000	12	24	1	1	1	1
1521.229.5.s.7.1.sequences	Free-living	Water (non-saline)	524	5000	7	14	2	5	1	2
1521.229.6.s.7.1.sequences	Free-living	Water (non-saline)	275	5000	2	4	1	3	1	3
1521.229.7.s.7.1.sequences	Free-living	Water (non-saline)	393	5000	5	18	1	12	1	12
1521.229.9.s.7.1.sequences	Free-living	Water (non-saline)	334	5000	0	0	0	0	0	0
1521.23.W.s.6.1.sequences	Free-living	Water (non-saline)	1279	5000	32	121	7	40	4	37
1521.230.1.1.s.7.1.sequences	Free-living	Water (non-saline)	426	5000	7	13	2	4	2	4
1521.230.1.s.7.1.sequences	Free-living	Water (non-saline)	481	5000	11	32	2	3	2	3
1521.230.11.s.7.1.sequences	Free-living	Water (non-saline)	501	5000	12	27	4	8	3	6
1521.230.4.s.7.1.sequences	Free-living	Water (non-saline)	402	5000	10	14	2	3	2	3
1521.230.5.s.7.1.sequences	Free-living	Water (non-saline)	490	5000	9	23	2	7	1	6
1521.230.7.s.7.1.sequences	Free-living	Water (non-saline)	516	5000	11	26	3	12	2	11
1521.230.8.s.7.1.sequences	Free-living	Water (non-saline)	423	5000	3	15	1	12	1	12
1521.230.9.s.7.1.sequences	Free-living	Water (non-saline)	678	5000	17	45	2	11	2	11
1521.231.1.1.s.7.1.sequences	Free-living	Water (non-saline)	856	5000	21	51	2	3	2	3
1521.231.2.s.7.1.sequences	Free-living	Water (non-saline)	630	5000	7	14	3	7	3	7
1521.231.3.s.7.1.sequences	Free-living	Water (non-saline)	635	5000	14	25	3	5	3	5
1521.231.4.s.7.1.sequences	Free-living	Water (non-saline)	838	5000	28	55	3	9	3	9
1521.231.5.s.7.1.sequences	Free-living	Water (non-saline)	777	5000	22	45	2	5	2	5
1521.231.7.s.7.1.sequences	Free-living	Water (non-saline)	745	5000	25	44	3	7	3	7
1521.231.8.s.7.1.sequences	Free-living	Water (non-saline)	780	5000	35	85	3	6	2	5
1521.231.9.s.7.1.sequences	Free-living	Water (non-saline)	865	5000	24	61	6	8	5	7
1521.26.W.s.6.1.sequences	Free-living	Water (non-saline)	2340	5000	29	62	6	8	5	7
1521.27.W.s.6.1.sequences	Free-living	Water (non-saline)	1430	5000	15	54	4	22	3	21
1521.28.W.s.6.1.sequences	Free-living	Water (non-saline)	1832	5000	20	48	5	9	4	8
1521.29.W.s.6.1.sequences	Free-living	Water (non-saline)	955	5000	8	59	2	24	0	0
1521.3.W.s.6.1.sequences	Free-living	Water (non-saline)	741	5000	30	69	3	7	2	2
1521.30.W.s.6.1.sequences	Free-living	Water (non-saline)	2067	5000	19	32	3	4	3	4
1521.31.W.s.6.1.sequences	Free-living	Water (non-saline)	778	5000	7	55	1	17	1	17
1521.32.W.s.6.1.sequences	Free-living	Water (non-saline)	1024	5000	4	14	1	1	1	1
1521.33.W.s.6.1.sequences	Free-living	Water (non-saline)	1443	5000	15	36	2	4	1	3
1521.330.1.1.s.7.1.sequences	Free-living	Water (non-saline)	622	5000	10	17	1	1	1	1
1521.330.1.s.7.1.sequences	Free-living	Water (non-saline)	428	5000	8	19	1	2	1	2
1521.330.2.s.7.1.sequences	Free-living	Water (non-saline)	478	5000	4	24	0	0	0	0
1521.330.3.s.7.1.sequences	Free-living	Water (non-saline)	525	5000	14	52	4	6	3	5
1521.330.4.s.7.1.sequences	Free-living	Water (non-saline)	676	5000	12	57	1	2	1	2
1521.330.5.s.7.1.sequences	Free-living	Water (non-saline)	353	5000	1	3	0	0	0	0
1521.330.6.s.7.1.sequences	Free-living	Water (non-saline)	210	5000	0	0	0	0	0	0
1521.330.7.s.7.1.sequences	Free-living	Water (non-saline)	237	5000	2	2	0	0	0	0
1521.330.8.s.7.1.sequences	Free-living	Water (non-saline)	313	5000	6	9	0	0	0	0
1521.330.9.s.7.1.sequences	Free-living	Water (non-saline)	393	5000	2	2	0	0	0	0
1521.331.1.1.s.7.1.sequences	Free-living	Water (non-saline)	639	5000	14	20	3	3	3	3
1521.331.1.s.7.1.sequences	Free-living	Water (non-saline)	464	5000	5	8	0	0	0	0
1521.331.2.s.7.1.sequences	Free-living	Water (non-saline)	540	5000	7	12	1	1	0	0
1521.331.3.s.7.1.sequences	Free-living	Water (non-saline)	631	5000	10	23	1	2	1	2
1521.331.4.s.7.1.sequences	Free-living	Water (non-saline)	502	5000	5	5	0	0	0	0
1521.331.5.s.7.1.sequences	Free-living	Water (non-saline)	562	5000	8	9	0	0	0	0
1521.331.6.s.7.1.sequences	Free-living	Water (non-saline)	534	5000	7	13	0	0	0	0
1521.331.7.s.7.1.sequences	Free-living	Water (non-saline)	578	5000	6	8	0	0	0	0
1521.331.8.s.7.1.sequences	Free-living	Water (non-saline)	590	5000	7	10	0	0	0	0
1521.331.9.s.7.1.sequences	Free-living	Water (non-saline)	517	5000	8	12	0	0	0	0
1521.332.1.1.s.7.1.sequences	Free-living	Water (non-saline)	459	5000	9	11	2	2	1	1
1521.332.1.s.7.1.sequences	Free-living	Water (non-saline)	363	5000	4	6	1	1	1	1
1521.332.2.s.7.1.sequences	Free-living	Water (non-saline)	412	5000	7	12	2	5	2	5
1521.332.5.s.7.1.sequences	Free-living	Water (non-saline)	435	5000	2	8	0	0	0	0
1521.332.6.s.7.1.sequences	Free-living	Water (non-saline)	507	5000	13	46	1	1	1	1
1521.332.7.s.7.1.sequences	Free-living	Water (non-saline)	583	5000	10	38	1	1	0	0
1521.332.8.s.7.1.sequences	Free-living	Water (non-saline)	518	5000	13	40	2	4	0	0
1521.332.9.s.7.1.sequences	Free-living	Water (non-saline)	349	5000	3	3	1	1	1	1
1521.34.W.s.6.1.sequences	Free-living	Water (non-saline)	2421	5000	16	29	0	0	0	0
1521.35.W.s.6.1.sequences	Free-living	Water (non-saline)	1448	5000	10	15	0	0	0	0
1521.36.W.s.6.1.sequences	Free-living	Water (non-saline)	1040	5000	16	26	2	3	2	3
1521.37.W.s.6.1.sequences	Free-living	Water (non-saline)	1272	5000	27	96	4	12	4	12
1521.4.W.s.6.1.sequences	Free-living	Water (non-saline)	1114	5000	41	98	8	22	6	10
1521.40.W.s.6.1.sequences	Free-living	Water (non-saline)	1310	5000	47	145	8	25	6	23
1521.41.W.s.6.1.sequences	Free-living	Water (non-saline)	806	5000	40	228	6	40	5	39
1521.42.W.s.6.1.sequences	Free-living	Water (non-saline)	766	5000	20	39	4	9	3	8
1521.44.W.s.6.1.sequences	Free-living	Water (non-saline)	795	5000	37	215	6	16	5	15
1521.47.W.s.6.1.sequences	Free-living	Water (non-saline)	1143	5000	45	413	9	44	8	43
1521.48.W.s.6.1.sequences	Free-living	Water (non-saline)	912	5000	35	168	5	28	5	28
1521.5.W.s.6.1.sequences	Free-living	Water (non-saline)	1885	5000	53	100	8	36	6	31
1521.50.W.s.6.1.sequences	Free-living	Water (non-saline)	946	5000	40	139	8	26	6	22
1521.52.W.s.6.1.sequences	Free-living	Water (non-saline)	2462	5000	49	84	7	12	6	11
1521.53.W.s.6.1.sequences	Free-living	Water (non-saline)	2162	5000	34	63	6	9	5	5
1521.54.W.s.6.1.sequences	Free-living	Water (non-saline)	2077	5000	60	120	8	15	8	15
1521.55.W.s.6.1.sequences	Free-living	Water (non-saline)	1611	5000	47	99	8	14	8	14
1521.56.W.s.6.1.sequences	Free-living	Water (non-saline)	2055	5000	38	62	7	15	5	13
1521.57.W.s.6.1.sequences	Free-living	Water (non-saline)	2195	5000	39	65	4	10	4	10
1521.58.W.s.6.1.sequences	Free-living	Water (non-saline)	2502	5000	35	43	7	8	5	6
1521.6.W.s.6.1.sequences	Free-living	Water (non-saline)	1064	5000	31	108	8	38	5	17
1521.61.W.s.6.1.sequences	Free-living	Water (non-saline)	1902	5000	18	36	5	5	4	4
1521.62.W.s.6.1.sequences	Free-living	Water (non-saline)	2068	5000	24	32	6	9	4	7
1521.64.W.s.6.1.sequences	Free-living	Water (non-saline)	2093	5000	13	23	4	8	3	5
1521.65.W.s.6.1.sequences	Free-living	Water (non-saline)	2103	5000	29	96	5	56	5	56
1521.66.W.s.6.1.sequences	Free-living	Water (non-saline)	2158	5000	25	48	6	12	5	10
1521.67.W.s.6.1.sequences	Free-living	Water (non-saline)	1949	5000	50	111	10	39	9	38
1521.68.W.s.6.1.sequences	Free-living	Water (non-saline)	2103	5000	19	26	1	1	1	1
1521.69.W.s.6.1.sequences	Free-living	Water (non-saline)	2007	5000	13	17	4	4	3	3
1521.7.W.s.6.1.sequences	Free-living	Water (non-saline)	2109	5000	80	198	12	60	10	54
1521.72.W.s.6.1.sequences	Free-living	Water (non-saline)	2127	5000	34	54	5	11	4	10
1521.73.W.s.6.1.sequences	Free-living	Water (non-saline)	2322	5000	32	62	3	10	3	10
1521.75.W.s.6.1.sequences	Free-living	Water (non-saline)	2158	5000	30	47	4	6	4	6
1521.76.W.s.6.1.sequences	Free-living	Water (non-saline)	2115	5000	33	76	4	21	4	21
1521.77.W.s.6.1.sequences	Free-living	Water (non-saline)	2116	5000	47	139	7	28	5	25
1521.8.W.s.6.1.sequences	Free-living	Water (non-saline)	1391	5000	32	93	5	15	3	12
1521.81.W.s.6.1.sequences	Free-living	Water (non-saline)	2195	5000	30	47	6	12	5	11
1521.82.W.s.6.1.sequences	Free-living	Water (non-saline)	2222	5000	53	143	9	24	8	20
1521.83.W.s.6.1.sequences	Free-living	Water (non-saline)	1726	5000	44	153	6	39	4	31
1521.84.W.s.6.1.sequences	Free-living	Water (non-saline)	2249	5000	50	140	7	27	6	24
1521.85.W.s.6.1.sequences	Free-living	Water (non-saline)	2005	5000	55	140	10	28	8	20
1521.86.W.s.6.1.sequences	Free-living	Water (non-saline)	1611	5000	50	98	11	32	9	28
1521.87.W.s.6.1.sequences	Free-living	Water (non-saline)	1843	5000	35	102	8	36	6	23
1521.88.W.s.6.1.sequences	Free-living	Water (non-saline)	889	5000	10	60	2	23	1	7
1521.89.W.s.6.1.sequences	Free-living	Water (non-saline)	1569	5000	34	75	10	29	9	24
1521.90.W.s.6.1.sequences	Free-living	Water (non-saline)	1776	5000	52	79	6	17	6	17
[truncated: 8,002 more rows]

## Sheet: 6133 myxobacterial OTUs
OTU ID	Cultured	Genome-sequenced	Environmentally superior	o	f	g	Aerosol (non-saline)	Animal corpus	Animal distal gut	Animal proximal gut	Animal secretion	Animal surface	Hypersaline (saline)	Plant corpus	Plant rhizosphere	Plant surface	Sediment (non-saline)	Sediment (saline)	Soil (non-saline)	Surface (non-saline)	Surface (saline)	Water (non-saline)	Water (saline)
1				o:Myxococcales															1
2	Cultured	Genome-sequenced		o:Myxococcales	o:Myxococcales, f:Polyangiaceae	o:Myxococcales, f:Polyangiaceae, g:Chondromyces														2
3	Cultured			o:Myxococcales	o:Myxococcales, f:Polyangiaceae	o:Myxococcales, f:Polyangiaceae, g:Byssovorax						1			109				95	2		6
4				o:Myxococcales	o:Myxococcales, f:"Haliangiaceae"	o:Myxococcales, f:"Haliangiaceae", g:Haliangium														1		2
5				o:Myxococcales																2
6				o:Myxococcales	o:Myxococcales, f:Labilitrichaceae	o:Myxococcales, f:Labilitrichaceae, g:Labilithrix																14
7				o:Myxococcales	o:Myxococcales, f:Kofleriaceae									15	116	1	5		100	6		2
8				o:Myxococcales	o:Myxococcales, f:Myxococcaceae	o:Myxococcales, f:Myxococcaceae, g:Aggregicoccus									2				38	1
9				o:Myxococcales	o:Myxococcales, f:Myxococcaceae							3				1			4
10	Cultured	Genome-sequenced		o:Myxococcales	o:Myxococcales, f:Vulgatibacteraceae	o:Myxococcales, f:Vulgatibacteraceae, g:Vulgatibacter			11		1			2					19
11				o:Myxococcales											10		4		8	1			2
12				o:Myxococcales	o:Myxococcales, f:Cystobacteraceae																	9
13				o:Myxococcales														6
14				o:Myxococcales							3	4			4		5	2	10	4
15				o:Myxococcales													10		10	4		5
16				o:Myxococcales															10
17				o:Myxococcales															6
18				o:Myxococcales	o:Myxococcales, f:"Haliangiaceae"	o:Myxococcales, f:"Haliangiaceae", g:Haliangium									7				3	1
19				o:Myxococcales	o:Myxococcales, f:"Haliangiaceae"												1		1
20				o:Myxococcales	o:Myxococcales, f:"Haliangiaceae"	o:Myxococcales, f:"Haliangiaceae", g:Haliangium														1
21				o:Myxococcales											39				35
22				o:Myxococcales	o:Myxococcales, f:Cystobacteraceae	o:Myxococcales, f:Cystobacteraceae, g:Cystobacter			2			36			75		6	2	2			2
23				o:Myxococcales	o:Myxococcales, f:Polyangiaceae	o:Myxococcales, f:Polyangiaceae, g:Chondromyces					1
24				o:Myxococcales	o:Myxococcales, f:Polyangiaceae														1
25	Cultured			o:Myxococcales	o:Myxococcales, f:Labilitrichaceae	o:Myxococcales, f:Labilitrichaceae, g:Labilithrix									2				23
26				o:Myxococcales	o:Myxococcales, f:Cystobacteraceae														1
27				o:Myxococcales	o:Myxococcales, f:Sandaracinaceae	o:Myxococcales, f:Sandaracinaceae, g:Sandaracinus					2								3
28				o:Myxococcales	o:Myxococcales, f:"Haliangiaceae"	o:Myxococcales, f:"Haliangiaceae", g:Haliangium												1			1		1
29				o:Myxococcales	o:Myxococcales, f:Cystobacteraceae													3
30				o:Myxococcales	o:Myxococcales, f:"Haliangiaceae"												1		3	2		10
31				o:Myxococcales	o:Myxococcales, f:"Haliangiaceae"														1
32				o:Myxococcales	o:Myxococcales, f:Polyangiaceae														4
33				o:Myxococcales	o:Myxococcales, f:Polyangiaceae						1						4
34				o:Myxococcales															1			1
35				o:Myxococcales	o:Myxococcales, f:"Haliangiaceae"	o:Myxococcales, f:"Haliangiaceae", g:Haliangium												4
36				o:Myxococcales	o:Myxococcales, f:"Haliangiaceae"	o:Myxococcales, f:"Haliangiaceae", g:Haliangium													1
37				o:Myxococcales	o:Myxococcales, f:"Haliangiaceae"												1		2	1		2
38				o:Myxococcales															5
39				o:Myxococcales																		1
40				o:Myxococcales	o:Myxococcales, f:Polyangiaceae																	2
41				o:Myxococcales																		2
42				o:Myxococcales															1
43				o:Myxococcales													1			1
44				o:Myxococcales	o:Myxococcales, f:Sandaracinaceae	o:Myxococcales, f:Sandaracinaceae, g:Sandaracinus													1	1		2
45				o:Myxococcales	o:Myxococcales, f:"Haliangiaceae"	o:Myxococcales, f:"Haliangiaceae", g:Haliangium												7
46				o:Myxococcales													12		2
47				o:Myxococcales											3				6			5
48				o:Myxococcales													26			1		8
49				o:Myxococcales	o:Myxococcales, f:Nannocystaceae	o:Myxococcales, f:Nannocystaceae, g:Nannocystis						1			27				10			5
50				o:Myxococcales	o:Myxococcales, f:Polyangiaceae										1		1			1		2
51				o:Myxococcales	o:Myxococcales, f:"Haliangiaceae"	o:Myxococcales, f:"Haliangiaceae", g:Haliangium													2			5
52			Environmentally superior	o:Myxococcales			10		12		92	25		3	390		160	1	1247	596	2	190	1
53				o:Myxococcales	o:Myxococcales, f:Polyangiaceae										15		2		2	1
54				o:Myxococcales														42
55				o:Myxococcales															1	5
56				o:Myxococcales	o:Myxococcales, f:Labilitrichaceae	o:Myxococcales, f:Labilitrichaceae, g:Labilithrix									1					4		1
57				o:Myxococcales																		2
58				o:Myxococcales	o:Myxococcales, f:Polyangiaceae						1						1		12	1
59				o:Myxococcales	o:Myxococcales, f:"Haliangiaceae"	o:Myxococcales, f:"Haliangiaceae", g:Haliangium												3
60				o:Myxococcales	o:Myxococcales, f:"Haliangiaceae"	o:Myxococcales, f:"Haliangiaceae", g:Haliangium											14		7	10		1
61				o:Myxococcales								1			1				24
62				o:Myxococcales																2
63				o:Myxococcales	o:Myxococcales, f:Myxococcaceae														2
64				o:Myxococcales													32
65				o:Myxococcales	o:Myxococcales, f:"Haliangiaceae"	o:Myxococcales, f:"Haliangiaceae", g:Haliangium																1
66				o:Myxococcales	o:Myxococcales, f:Sandaracinaceae															3
67				o:Myxococcales	o:Myxococcales, f:Kofleriaceae									2	2				16
68				o:Myxococcales	o:Myxococcales, f:Polyangiaceae												3		4
69				o:Myxococcales													4
70				o:Myxococcales	o:Myxococcales, f:Polyangiaceae														1	6		4
71				o:Myxococcales	o:Myxococcales, f:"Haliangiaceae"	o:Myxococcales, f:"Haliangiaceae", g:Haliangium											2
72				o:Myxococcales													40				1
73				o:Myxococcales	o:Myxococcales, f:Polyangiaceae														1
74				o:Myxococcales											5				4
75				o:Myxococcales	o:Myxococcales, f:"Haliangiaceae"	o:Myxococcales, f:"Haliangiaceae", g:Haliangium		6											12
76				o:Myxococcales	o:Myxococcales, f:"Haliangiaceae"												2		4	1		4
77				o:Myxococcales	o:Myxococcales, f:Kofleriaceae	o:Myxococcales, f:Kofleriaceae, g:Kofleria															1
78				o:Myxococcales	o:Myxococcales, f:Polyangiaceae	o:Myxococcales, f:Polyangiaceae, g:Chondromyces						1					4		2
79				o:Myxococcales	o:Myxococcales, f:Cystobacteraceae						1	26
80				o:Myxococcales	o:Myxococcales, f:Polyangiaceae														1	1		8
81	Cultured	Genome-sequenced		o:Myxococcales	o:Myxococcales, f:Cystobacteraceae	o:Myxococcales, f:Cystobacteraceae, g:Cystobacter											8			9		1
82				o:Myxococcales													1		1	4		4
83				o:Myxococcales							5	11			1				12
84				o:Myxococcales	o:Myxococcales, f:"Haliangiaceae"	o:Myxococcales, f:"Haliangiaceae", g:Haliangium									1	2			11
85				o:Myxococcales	o:Myxococcales, f:Polyangiaceae						1				10				23			1
86				o:Myxococcales								4			64				36
87				o:Myxococcales												14
88				o:Myxococcales	o:Myxococcales, f:"Haliangiaceae"	o:Myxococcales, f:"Haliangiaceae", g:Haliangium													2
89			Environmentally superior	o:Myxococcales											3016		1		207	2			1
90				o:Myxococcales	o:Myxococcales, f:Polyangiaceae							4			5				7
91				o:Myxococcales	o:Myxococcales, f:Nannocystaceae														13	2
92				o:Myxococcales											7		2	1
93				o:Myxococcales	o:Myxococcales, f:Polyangiaceae										11		14		9			3
94				o:Myxococcales	o:Myxococcales, f:"Haliangiaceae"	o:Myxococcales, f:"Haliangiaceae", g:Haliangium									5		40		85	49		5
95				o:Myxococcales											2				14
96	Cultured	Genome-sequenced		o:Myxococcales	o:Myxococcales, f:Polyangiaceae	o:Myxococcales, f:Polyangiaceae, g:Minicystis													3
97				o:Myxococcales	o:Myxococcales, f:Polyangiaceae													12
98				o:Myxococcales								1							3
99	Cultured	Genome-sequenced		o:Myxococcales	o:Myxococcales, f:Myxococcaceae														2
100	Cultured	Genome-sequenced		o:Myxococcales	o:Myxococcales, f:Polyangiaceae	o:Myxococcales, f:Polyangiaceae, g:Chondromyces									11				33	1
101				o:Myxococcales	o:Myxococcales, f:Polyangiaceae												4		1			1
102				o:Myxococcales											255				13
103				o:Myxococcales	o:Myxococcales, f:Phaselicystidaceae																	1
104				o:Myxococcales	o:Myxococcales, f:"Haliangiaceae"	o:Myxococcales, f:"Haliangiaceae", g:Haliangium									9				3			1
105				o:Myxococcales															1
106				o:Myxococcales	o:Myxococcales, f:"Haliangiaceae"	o:Myxococcales, f:"Haliangiaceae", g:Haliangium													1
107	Cultured	Genome-sequenced		o:Myxococcales								1			8				28
108				o:Myxococcales	o:Myxococcales, f:"Haliangiaceae"	o:Myxococcales, f:"Haliangiaceae", g:Haliangium					2	1			38				48			9
109				o:Myxococcales	o:Myxococcales, f:Sandaracinaceae																	38
110				o:Myxococcales			1					1
111				o:Myxococcales	o:Myxococcales, f:"Haliangiaceae"	o:Myxococcales, f:"Haliangiaceae", g:Haliangium													3
112				o:Myxococcales															6
113				o:Myxococcales	o:Myxococcales, f:Polyangiaceae												1
114				o:Myxococcales	o:Myxococcales, f:"Haliangiaceae"										22		47	1	45	5		29	1
115				o:Myxococcales	o:Myxococcales, f:"Haliangiaceae"	o:Myxococcales, f:"Haliangiaceae", g:Haliangium														1
116				o:Myxococcales	o:Myxococcales, f:"Haliangiaceae"	o:Myxococcales, f:"Haliangiaceae", g:Haliangium									1		64		26			1
117				o:Myxococcales											27
118				o:Myxococcales	o:Myxococcales, f:"Haliangiaceae"	o:Myxococcales, f:"Haliangiaceae", g:Haliangium									4					1		5
119				o:Myxococcales	o:Myxococcales, f:Cystobacteraceae													1				33	1
120				o:Myxococcales	o:Myxococcales, f:Nannocystaceae														4	64
121				o:Myxococcales	o:Myxococcales, f:Polyangiaceae														2
122				o:Myxococcales														4
123				o:Myxococcales	o:Myxococcales, f:"Haliangiaceae"	o:Myxococcales, f:"Haliangiaceae", g:Haliangium					2								5
124				o:Myxococcales	o:Myxococcales, f:"Haliangiaceae"	o:Myxococcales, f:"Haliangiaceae", g:Haliangium													1	6
125				o:Myxococcales												1
126				o:Myxococcales											1		1
127				o:Myxococcales													1	23
128	Cultured	Genome-sequenced		o:Myxococcales	o:Myxococcales, f:Cystobacteraceae														1
129				o:Myxococcales	o:Myxococcales, f:Labilitrichaceae	o:Myxococcales, f:Labilitrichaceae, g:Labilithrix														1		2
130	Cultured	Genome-sequenced		o:Myxococcales	o:Myxococcales, f:Nannocystaceae							1						2
131				o:Myxococcales	o:Myxococcales, f:Kofleriaceae												2
132				o:Myxococcales	o:Myxococcales, f:"Haliangiaceae"	o:Myxococcales, f:"Haliangiaceae", g:Haliangium					1									3
133				o:Myxococcales	o:Myxococcales, f:Myxococcaceae												1					1
134				o:Myxococcales	o:Myxococcales, f:Polyangiaceae						11	1								4
135				o:Myxococcales	o:Myxococcales, f:"Haliangiaceae"	o:Myxococcales, f:"Haliangiaceae", g:Haliangium											1			1		3
136				o:Myxococcales												12
137				o:Myxococcales	o:Myxococcales, f:"Haliangiaceae"	o:Myxococcales, f:"Haliangiaceae", g:Haliangium													7	1
138				o:Myxococcales	o:Myxococcales, f:Polyangiaceae	o:Myxococcales, f:Polyangiaceae, g:Chondromyces											1
139				o:Myxococcales														10
140				o:Myxococcales	o:Myxococcales, f:Polyangiaceae											7
141				o:Myxococcales	o:Myxococcales, f:"Haliangiaceae"																	3
142				o:Myxococcales	o:Myxococcales, f:Polyangiaceae												72		10	10		617
143				o:Myxococcales	o:Myxococcales, f:Labilitrichaceae	o:Myxococcales, f:Labilitrichaceae, g:Labilithrix											1		1
144				o:Myxococcales	o:Myxococcales, f:"Haliangiaceae"							4			4		94		24	46		1
145				o:Myxococcales																		1
146				o:Myxococcales	o:Myxococcales, f:Nannocystaceae													3
147				o:Myxococcales																		7
148			Environmentally superior	o:Myxococcales	o:Myxococcales, f:Polyangiaceae						1				327		195		461	10		31
149				o:Myxococcales	o:Myxococcales, f:Polyangiaceae	o:Myxococcales, f:Polyangiaceae, g:Chondromyces													5
150				o:Myxococcales	o:Myxococcales, f:Myxococcaceae										11		3	21	59
151				o:Myxococcales	o:Myxococcales, f:Polyangiaceae																	14
152				o:Myxococcales														21
153				o:Myxococcales															2			10
154				o:Myxococcales	o:Myxococcales, f:Sandaracinaceae													42
155				o:Myxococcales											1				5			2
156				o:Myxococcales																		1
157				o:Myxococcales															5
158			Environmentally superior	o:Myxococcales	o:Myxococcales, f:Polyangiaceae				1		25				110		243		558	20		47
159				o:Myxococcales																		9
160				o:Myxococcales							1				23		29		43
161	Cultured		Environmentally superior	o:Myxococcales	o:Myxococcales, f:Labilitrichaceae	o:Myxococcales, f:Labilitrichaceae, g:Labilithrix	2		9		54	6			164		323	7	309	204		57	1
162	Cultured	Genome-sequenced		o:Myxococcales	o:Myxococcales, f:Polyangiaceae	o:Myxococcales, f:Polyangiaceae, g:Polyangium			5		28	7		2	31		66	1	80	21		14
163				o:Myxococcales	o:Myxococcales, f:Nannocystaceae	o:Myxococcales, f:Nannocystaceae, g:Nannocystis									8		27		14	16
164				o:Myxococcales	o:Myxococcales, f:"Haliangiaceae"	o:Myxococcales, f:"Haliangiaceae", g:Haliangium									1		24		30	19		1
165				o:Myxococcales	o:Myxococcales, f:Polyangiaceae	o:Myxococcales, f:Polyangiaceae, g:Byssovorax											5
166				o:Myxococcales															2
167	Cultured	Genome-sequenced		o:Myxococcales	o:Myxococcales, f:Nannocystaceae																	5
168				o:Myxococcales														5
169				o:Myxococcales	o:Myxococcales, f:Labilitrichaceae														2
170				o:Myxococcales	o:Myxococcales, f:Labilitrichaceae	o:Myxococcales, f:Labilitrichaceae, g:Labilithrix													7
171				o:Myxococcales	o:Myxococcales, f:Cystobacteraceae	o:Myxococcales, f:Cystobacteraceae, g:Cystobacter													2
172				o:Myxococcales															1
173				o:Myxococcales	o:Myxococcales, f:Polyangiaceae							1			2	2		1	9	2
174				o:Myxococcales	o:Myxococcales, f:"Haliangiaceae"	o:Myxococcales, f:"Haliangiaceae", g:Haliangium											1
175				o:Myxococcales	o:Myxococcales, f:Labilitrichaceae	o:Myxococcales, f:Labilitrichaceae, g:Labilithrix													1			5
176	Cultured	Genome-sequenced		o:Myxococcales	o:Myxococcales, f:Polyangiaceae	o:Myxococcales, f:Polyangiaceae, g:Chondromyces												4	3
177				o:Myxococcales	o:Myxococcales, f:"Haliangiaceae"	o:Myxococcales, f:"Haliangiaceae", g:Haliangium																1
178				o:Myxococcales			1												26
179				o:Myxococcales	o:Myxococcales, f:Sandaracinaceae	o:Myxococcales, f:Sandaracinaceae, g:Sandaracinus					1				3				65	2
180				o:Myxococcales															1
181	Cultured			o:Myxococcales	o:Myxococcales, f:Polyangiaceae										2
182				o:Myxococcales															27
183				o:Myxococcales	o:Myxococcales, f:Myxococcaceae														2
184				o:Myxococcales	o:Myxococcales, f:Nannocystaceae													1
185				o:Myxococcales	o:Myxococcales, f:"Haliangiaceae"	o:Myxococcales, f:"Haliangiaceae", g:Haliangium														1
186				o:Myxococcales													8					1
187				o:Myxococcales	o:Myxococcales, f:Labilitrichaceae	o:Myxococcales, f:Labilitrichaceae, g:Labilithrix			1	1	3				1		3		172	4		8	1
188				o:Myxococcales															11
189				o:Myxococcales													2		1
190				o:Myxococcales														6
191	Cultured			o:Myxococcales	o:Myxococcales, f:Labilitrichaceae						6	1							4	1
192				o:Myxococcales	o:Myxococcales, f:Polyangiaceae										12				3
193				o:Myxococcales					1		46	2			274		1		188	13
194				o:Myxococcales	o:Myxococcales, f:Polyangiaceae										2							1
195	Cultured	Genome-sequenced		o:Myxococcales	o:Myxococcales, f:Myxococcaceae														1			3
196	Cultured			o:Myxococcales	o:Myxococcales, f:Polyangiaceae	o:Myxococcales, f:Polyangiaceae, g:Chondromyces													2
197				o:Myxococcales	o:Myxococcales, f:"Haliangiaceae"														4
198				o:Myxococcales	o:Myxococcales, f:Labilitrichaceae																	1
199				o:Myxococcales	o:Myxococcales, f:"Haliangiaceae"	o:Myxococcales, f:"Haliangiaceae", g:Haliangium									1							2
200				o:Myxococcales													1
201				o:Myxococcales	o:Myxococcales, f:Polyangiaceae	o:Myxococcales, f:Polyangiaceae, g:Chondromyces					2				6		3		14	3		1
202				o:Myxococcales	o:Myxococcales, f:Sandaracinaceae	o:Myxococcales, f:Sandaracinaceae, g:Sandaracinus															3
203				o:Myxococcales															3
204				o:Myxococcales	o:Myxococcales, f:Polyangiaceae						1								31			1
205				o:Myxococcales	o:Myxococcales, f:Polyangiaceae							3			5		9		48	5		6
206				o:Myxococcales													2
207				o:Myxococcales	o:Myxococcales, f:Polyangiaceae	o:Myxococcales, f:Polyangiaceae, g:Chondromyces													19
208				o:Myxococcales	o:Myxococcales, f:Polyangiaceae												1
209	Cultured	Genome-sequenced		o:Myxococcales	o:Myxococcales, f:Polyangiaceae														1
210	Cultured			o:Myxococcales															1
211				o:Myxococcales	o:Myxococcales, f:Labilitrichaceae																	1
212				o:Myxococcales															5
213				o:Myxococcales															8
214				o:Myxococcales													6		29	3		1
215				o:Myxococcales	o:Myxococcales, f:Nannocystaceae												3	6
216				o:Myxococcales	o:Myxococcales, f:Nannocystaceae													9
217	Cultured	Genome-sequenced		o:Myxococcales	o:Myxococcales, f:Polyangiaceae	o:Myxococcales, f:Polyangiaceae, g:Byssovorax													1
218				o:Myxococcales	o:Myxococcales, f:Polyangiaceae																	7
219				o:Myxococcales															3
220				o:Myxococcales																		5
221				o:Myxococcales	o:Myxococcales, f:"Haliangiaceae"	o:Myxococcales, f:"Haliangiaceae", g:Haliangium												10
222				o:Myxococcales	o:Myxococcales, f:"Haliangiaceae"	o:Myxococcales, f:"Haliangiaceae", g:Haliangium													2
223				o:Myxococcales								1
224				o:Myxococcales								2					22		14	6	1	5
225				o:Myxococcales														26
226				o:Myxococcales														4
227				o:Myxococcales											3				3	1
228				o:Myxococcales	o:Myxococcales, f:Polyangiaceae	o:Myxococcales, f:Polyangiaceae, g:Chondromyces											2		24	1		3
229				o:Myxococcales	o:Myxococcales, f:"Haliangiaceae"	o:Myxococcales, f:"Haliangiaceae", g:Haliangium													1
230				o:Myxococcales	o:Myxococcales, f:Cystobacteraceae										1		15		5	30		1
231				o:Myxococcales	o:Myxococcales, f:Polyangiaceae																	5
232				o:Myxococcales	o:Myxococcales, f:Sandaracinaceae	o:Myxococcales, f:Sandaracinaceae, g:Sandaracinus													7
233				o:Myxococcales																1		1
234				o:Myxococcales																8
235				o:Myxococcales	o:Myxococcales, f:Polyangiaceae							1							5	1
236				o:Myxococcales	o:Myxococcales, f:Labilitrichaceae	o:Myxococcales, f:Labilitrichaceae, g:Labilithrix									10		9		15	4		2
237				o:Myxococcales													2
238				o:Myxococcales															1
239				o:Myxococcales													4
240				o:Myxococcales															8			1
241				o:Myxococcales																		5
242				o:Myxococcales															3
243				o:Myxococcales	o:Myxococcales, f:Polyangiaceae	o:Myxococcales, f:Polyangiaceae, g:Chondromyces									1		1
244				o:Myxococcales											2		1		3	4
245				o:Myxococcales	o:Myxococcales, f:Polyangiaceae	o:Myxococcales, f:Polyangiaceae, g:Chondromyces												28
246	Cultured	Genome-sequenced		o:Myxococcales	o:Myxococcales, f:Myxococcaceae	o:Myxococcales, f:Myxococcaceae, g:Aggregicoccus											35		3
247				o:Myxococcales	o:Myxococcales, f:"Haliangiaceae"	o:Myxococcales, f:"Haliangiaceae", g:Haliangium								1					10
248				o:Myxococcales	o:Myxococcales, f:Polyangiaceae	o:Myxococcales, f:Polyangiaceae, g:Chondromyces									12							3
249				o:Myxococcales																		16
250				o:Myxococcales	o:Myxococcales, f:Polyangiaceae														1			3
251				o:Myxococcales	o:Myxococcales, f:Polyangiaceae		31	13	10		9	22			54		26		343	9		122
252				o:Myxococcales															1
253				o:Myxococcales	o:Myxococcales, f:Cystobacteraceae										106
254				o:Myxococcales											12
255				o:Myxococcales	o:Myxococcales, f:Polyangiaceae							6							3	3
256				o:Myxococcales	o:Myxococcales, f:Polyangiaceae														6
257				o:Myxococcales															4
258				o:Myxococcales	o:Myxococcales, f:Nannocystaceae	o:Myxococcales, f:Nannocystaceae, g:Nannocystis												9
259				o:Myxococcales	o:Myxococcales, f:Polyangiaceae												15		2	7		24
260				o:Myxococcales													3	1	1	17		5
261			Environmentally superior	o:Myxococcales	o:Myxococcales, f:"Haliangiaceae"	o:Myxococcales, f:"Haliangiaceae", g:Haliangium	11		7	2	62	21		2	2058	106	69	5	3327	82		70	2
262				o:Myxococcales	o:Myxococcales, f:"Haliangiaceae"	o:Myxococcales, f:"Haliangiaceae", g:Haliangium													40
263				o:Myxococcales														19
264				o:Myxococcales							2	13			1				22	29		43
265				o:Myxococcales	o:Myxococcales, f:Polyangiaceae														5
266				o:Myxococcales	o:Myxococcales, f:"Haliangiaceae"	o:Myxococcales, f:"Haliangiaceae", g:Haliangium											1
267	Cultured	Genome-sequenced		o:Myxococcales	o:Myxococcales, f:Polyangiaceae	o:Myxococcales, f:Polyangiaceae, g:Chondromyces									2							1
268				o:Myxococcales	o:Myxococcales, f:Myxococcaceae										5				1
269				o:Myxococcales	o:Myxococcales, f:"Haliangiaceae"												1			2
270				o:Myxococcales	o:Myxococcales, f:"Haliangiaceae"	o:Myxococcales, f:"Haliangiaceae", g:Haliangium													7
271				o:Myxococcales	o:Myxococcales, f:Labilitrichaceae	o:Myxococcales, f:Labilitrichaceae, g:Labilithrix																1
272				o:Myxococcales	o:Myxococcales, f:"Haliangiaceae"												1		27
273				o:Myxococcales	o:Myxococcales, f:Polyangiaceae		6				1	6			151		9	3	55	3	1	36
274				o:Myxococcales	o:Myxococcales, f:Cystobacteraceae														2
275				o:Myxococcales															11
276	Cultured	Genome-sequenced		o:Myxococcales	o:Myxococcales, f:Polyangiaceae	o:Myxococcales, f:Polyangiaceae, g:Polyangium									3				2
277				o:Myxococcales														15
278				o:Myxococcales	o:Myxococcales, f:"Haliangiaceae"										1		45		13
279				o:Myxococcales	o:Myxococcales, f:Cystobacteraceae	o:Myxococcales, f:Cystobacteraceae, g:Anaeromyxobacter									59
280				o:Myxococcales													8					1
281				o:Myxococcales	o:Myxococcales, f:Polyangiaceae											2		8
282				o:Myxococcales	o:Myxococcales, f:Sandaracinaceae	o:Myxococcales, f:Sandaracinaceae, g:Sandaracinus									8				37
283				o:Myxococcales													29		1
284				o:Myxococcales	o:Myxococcales, f:Phaselicystidaceae	o:Myxococcales, f:Phaselicystidaceae, g:Phaselicystis										2		8					11
285				o:Myxococcales	o:Myxococcales, f:Polyangiaceae	o:Myxococcales, f:Polyangiaceae, g:Chondromyces																5	13
286				o:Myxococcales	o:Myxococcales, f:Kofleriaceae										3				2
287				o:Myxococcales														1				2
288				o:Myxococcales													380		60	37		40
289				o:Myxococcales	o:Myxococcales, f:Polyangiaceae												4		1	3	1	3
290				o:Myxococcales	o:Myxococcales, f:Polyangiaceae																	4
291				o:Myxococcales													2		7
292				o:Myxococcales	o:Myxococcales, f:Kofleriaceae														4
293	Cultured	Genome-sequenced		o:Myxococcales	o:Myxococcales, f:Polyangiaceae	o:Myxococcales, f:Polyangiaceae, g:Chondromyces					1	8			1		2		15			5
294	Cultured	Genome-sequenced		o:Myxococcales												1			20			2
295				o:Myxococcales	o:Myxococcales, f:Sandaracinaceae	o:Myxococcales, f:Sandaracinaceae, g:Sandaracinus																8
296	Cultured			o:Myxococcales	o:Myxococcales, f:Kofleriaceae	o:Myxococcales, f:Kofleriaceae, g:Kofleria					2				2		25		73	22
297				o:Myxococcales	o:Myxococcales, f:Sandaracinaceae	o:Myxococcales, f:Sandaracinaceae, g:Sandaracinus											1	7	1	14		4
298				o:Myxococcales	o:Myxococcales, f:Polyangiaceae														1
299				o:Myxococcales	o:Myxococcales, f:Polyangiaceae	o:Myxococcales, f:Polyangiaceae, g:Chondromyces													2
300				o:Myxococcales	o:Myxococcales, f:Cystobacteraceae														2	63	1	51
301				o:Myxococcales																		1
302	Cultured			o:Myxococcales	o:Myxococcales, f:Labilitrichaceae	o:Myxococcales, f:Labilitrichaceae, g:Labilithrix													8
303				o:Myxococcales															15
304	Cultured	Genome-sequenced		o:Myxococcales	o:Myxococcales, f:Cystobacteraceae	o:Myxococcales, f:Cystobacteraceae, g:Anaeromyxobacter													1
305				o:Myxococcales														5
306				o:Myxococcales	o:Myxococcales, f:Polyangiaceae						4				5				9	1
307				o:Myxococcales	o:Myxococcales, f:"Haliangiaceae"	o:Myxococcales, f:"Haliangiaceae", g:Haliangium									2				27	1
308				o:Myxococcales														25			2
309				o:Myxococcales											4				1
310				o:Myxococcales													1		30	18		6
311				o:Myxococcales											4		2		12	1	1	5
312	Cultured	Genome-sequenced	Environmentally superior	o:Myxococcales	o:Myxococcales, f:Cystobacteraceae	o:Myxococcales, f:Cystobacteraceae, g:Cystobacter					9	21			6106		404		1075	7	1	8
313				o:Myxococcales														14
314				o:Myxococcales	o:Myxococcales, f:Polyangiaceae												1
315				o:Myxococcales	o:Myxococcales, f:Polyangiaceae	o:Myxococcales, f:Polyangiaceae, g:Chondromyces													3
316				o:Myxococcales	o:Myxococcales, f:Myxococcaceae										1				4
317				o:Myxococcales	o:Myxococcales, f:"Haliangiaceae"	o:Myxococcales, f:"Haliangiaceae", g:Haliangium																5
318				o:Myxococcales	o:Myxococcales, f:Polyangiaceae	o:Myxococcales, f:Polyangiaceae, g:Chondromyces													1
319				o:Myxococcales															1
320				o:Myxococcales															8
321				o:Myxococcales	o:Myxococcales, f:Polyangiaceae	o:Myxococcales, f:Polyangiaceae, g:Chondromyces									29				4
322				o:Myxococcales	o:Myxococcales, f:"Haliangiaceae"	o:Myxococcales, f:"Haliangiaceae", g:Haliangium													1
323				o:Myxococcales	o:Myxococcales, f:Polyangiaceae	o:Myxococcales, f:Polyangiaceae, g:Chondromyces													3
324				o:Myxococcales	o:Myxococcales, f:Polyangiaceae												2			1		1
325				o:Myxococcales															6
326	Cultured	Genome-sequenced		o:Myxococcales	o:Myxococcales, f:Polyangiaceae	o:Myxococcales, f:Polyangiaceae, g:Chondromyces													4
327				o:Myxococcales	o:Myxococcales, f:Labilitrichaceae																	7
328	Cultured	Genome-sequenced		o:Myxococcales	o:Myxococcales, f:Cystobacteraceae	o:Myxococcales, f:Cystobacteraceae, g:Cystobacter	256	1	7		80	46		2	18				99	71		42
329				o:Myxococcales															2	2		5
330				o:Myxococcales	o:Myxococcales, f:Polyangiaceae							22						7				20
331				o:Myxococcales														115
332				o:Myxococcales	o:Myxococcales, f:Polyangiaceae						8				2		9		3			39
333				o:Myxococcales	o:Myxococcales, f:Polyangiaceae										3		4		1
334				o:Myxococcales	o:Myxococcales, f:Myxococcaceae	o:Myxococcales, f:Myxococcaceae, g:Aggregicoccus						1			585		6		119
335				o:Myxococcales	o:Myxococcales, f:Kofleriaceae	o:Myxococcales, f:Kofleriaceae, g:Kofleria													69
336				o:Myxococcales	o:Myxococcales, f:Kofleriaceae																3
337				o:Myxococcales															13	1
338				o:Myxococcales															1
339				o:Myxococcales	o:Myxococcales, f:Phaselicystidaceae												11		198			1
340	Cultured	Genome-sequenced		o:Myxococcales	o:Myxococcales, f:Cystobacteraceae	o:Myxococcales, f:Cystobacteraceae, g:Cystobacter									91		28		9
341				o:Myxococcales													12					3
342				o:Myxococcales																1
343				o:Myxococcales								3					1		2	5
344				o:Myxococcales	o:Myxococcales, f:Polyangiaceae														16
345				o:Myxococcales	o:Myxococcales, f:Phaselicystidaceae												1
346				o:Myxococcales	o:Myxococcales, f:Polyangiaceae	o:Myxococcales, f:Polyangiaceae, g:Polyangium									2				16
347				o:Myxococcales	o:Myxococcales, f:Myxococcaceae														9
348				o:Myxococcales																		2
349				o:Myxococcales	o:Myxococcales, f:Sandaracinaceae	o:Myxococcales, f:Sandaracinaceae, g:Sandaracinus									8				1
350	Cultured	Genome-sequenced		o:Myxococcales	o:Myxococcales, f:Polyangiaceae	o:Myxococcales, f:Polyangiaceae, g:Chondromyces						2
351				o:Myxococcales	o:Myxococcales, f:Labilitrichaceae	o:Myxococcales, f:Labilitrichaceae, g:Labilithrix					1				5				9
352				o:Myxococcales	o:Myxococcales, f:Polyangiaceae														1
353				o:Myxococcales	o:Myxococcales, f:Polyangiaceae	o:Myxococcales, f:Polyangiaceae, g:Chondromyces													101			6
354				o:Myxococcales	o:Myxococcales, f:Polyangiaceae						2				3		3		53	3
355				o:Myxococcales													5					8
356				o:Myxococcales											1
357	Cultured	Genome-sequenced		o:Myxococcales	o:Myxococcales, f:Polyangiaceae										4				1
358				o:Myxococcales															2
359				o:Myxococcales										2					3
360	Cultured	Genome-sequenced		o:Myxococcales	o:Myxococcales, f:Nannocystaceae											1		3
361				o:Myxococcales	o:Myxococcales, f:"Haliangiaceae"	o:Myxococcales, f:"Haliangiaceae", g:Haliangium											5		2	8
362				o:Myxococcales											9		9		2	1
363				o:Myxococcales	o:Myxococcales, f:Myxococcaceae														1
364				o:Myxococcales															3
365				o:Myxococcales	o:Myxococcales, f:Polyangiaceae	o:Myxococcales, f:Polyangiaceae, g:Chondromyces																1
366				o:Myxococcales	o:Myxococcales, f:Nannocystaceae													7
367				o:Myxococcales	o:Myxococcales, f:Polyangiaceae													4
368				o:Myxococcales	o:Myxococcales, f:"Haliangiaceae"	o:Myxococcales, f:"Haliangiaceae", g:Haliangium													1			2
369				o:Myxococcales															1
370				o:Myxococcales															1			1
371				o:Myxococcales															1	1
372				o:Myxococcales														4			1
373				o:Myxococcales															4	1
374				o:Myxococcales											17				4
375	Cultured	Genome-sequenced		o:Myxococcales	o:Myxococcales, f:"Haliangiaceae"	o:Myxococcales, f:"Haliangiaceae", g:Haliangium												3
376				o:Myxococcales	o:Myxococcales, f:Polyangiaceae							1					1	41
377				o:Myxococcales	o:Myxococcales, f:Cystobacteraceae															2		13
378				o:Myxococcales	o:Myxococcales, f:Polyangiaceae	o:Myxococcales, f:Polyangiaceae, g:Sorangium									99				1	1
379			Environmentally superior	o:Myxococcales	o:Myxococcales, f:Kofleriaceae		25		1		34	8		16	796	32	39	7	890	56		29	1
380				o:Myxococcales														14
381				o:Myxococcales	o:Myxococcales, f:Polyangiaceae														13
382				o:Myxococcales	o:Myxococcales, f:"Haliangiaceae"	o:Myxococcales, f:"Haliangiaceae", g:Haliangium											1					1
383	Cultured	Genome-sequenced		o:Myxococcales	o:Myxococcales, f:Myxococcaceae							6			3	1	3		10	5
384				o:Myxococcales	o:Myxococcales, f:Polyangiaceae															2
385				o:Myxococcales	o:Myxococcales, f:Myxococcaceae												3		2
386				o:Myxococcales	o:Myxococcales, f:Polyangiaceae	o:Myxococcales, f:Polyangiaceae, g:Jahnella						1			1				14
387				o:Myxococcales	o:Myxococcales, f:Polyangiaceae														1
388				o:Myxococcales	o:Myxococcales, f:Nannocystaceae											3		1					75
389	Cultured			o:Myxococcales	o:Myxococcales, f:Kofleriaceae	o:Myxococcales, f:Kofleriaceae, g:Kofleria									1				23	1		2
390				o:Myxococcales												3
391				o:Myxococcales															36				2
392				o:Myxococcales	o:Myxococcales, f:"Haliangiaceae"									5			1		28
393				o:Myxococcales	o:Myxococcales, f:Cystobacteraceae														2
394				o:Myxococcales	o:Myxococcales, f:Labilitrichaceae	o:Myxococcales, f:Labilitrichaceae, g:Labilithrix													2
395				o:Myxococcales	o:Myxococcales, f:Nannocystaceae												16		4			2
396				o:Myxococcales	o:Myxococcales, f:Polyangiaceae				14		8									4
397				o:Myxococcales	o:Myxococcales, f:Polyangiaceae												3			1		1
398				o:Myxococcales	o:Myxococcales, f:Myxococcaceae										2
399				o:Myxococcales	o:Myxococcales, f:Labilitrichaceae													1
400				o:Myxococcales	o:Myxococcales, f:Nannocystaceae										1
401				o:Myxococcales					1
402	Cultured	Genome-sequenced		o:Myxococcales	o:Myxococcales, f:Polyangiaceae		4		2		77			6	39				80	24		3
403				o:Myxococcales													13		11
404				o:Myxococcales	o:Myxococcales, f:"Haliangiaceae"	o:Myxococcales, f:"Haliangiaceae", g:Haliangium												7
405				o:Myxococcales															5
406				o:Myxococcales								2			7				23			2
407				o:Myxococcales															3
408				o:Myxococcales	o:Myxococcales, f:"Haliangiaceae"	o:Myxococcales, f:"Haliangiaceae", g:Haliangium									9				14	2		8
409				o:Myxococcales	o:Myxococcales, f:Polyangiaceae																	1
410				o:Myxococcales			2		4		5	19			26		29	3	113	151	2	64	1
411				o:Myxococcales	o:Myxococcales, f:"Haliangiaceae"	o:Myxococcales, f:"Haliangiaceae", g:Haliangium									1
412	Cultured	Genome-sequenced		o:Myxococcales	o:Myxococcales, f:Myxococcaceae				1	1									23	2
413				o:Myxococcales	o:Myxococcales, f:Polyangiaceae	o:Myxococcales, f:Polyangiaceae, g:Chondromyces											5
414				o:Myxococcales	o:Myxococcales, f:"Haliangiaceae"	o:Myxococcales, f:"Haliangiaceae", g:Haliangium				6	20	2			1420	1	1		112	23		3
415				o:Myxococcales											1				8
416				o:Myxococcales	o:Myxococcales, f:Polyangiaceae														6
417	Cultured	Genome-sequenced		o:Myxococcales	o:Myxococcales, f:Polyangiaceae												89		6			1
418	Cultured	Genome-sequenced		o:Myxococcales	o:Myxococcales, f:Polyangiaceae	o:Myxococcales, f:Polyangiaceae, g:Chondromyces									1				5
419				o:Myxococcales	o:Myxococcales, f:Polyangiaceae																	5
420				o:Myxococcales											6				1
421				o:Myxococcales				8
422				o:Myxococcales	o:Myxococcales, f:"Haliangiaceae"	o:Myxococcales, f:"Haliangiaceae", g:Haliangium									2		3		7			4
423				o:Myxococcales	o:Myxococcales, f:Myxococcaceae														1
424				o:Myxococcales	o:Myxococcales, f:Cystobacteraceae	o:Myxococcales, f:Cystobacteraceae, g:Cystobacter									1
425				o:Myxococcales															1
426				o:Myxococcales	o:Myxococcales, f:Polyangiaceae																	19
427				o:Myxococcales															1
428	Cultured	Genome-sequenced		o:Myxococcales													15		4
429				o:Myxococcales															4
430				o:Myxococcales	o:Myxococcales, f:Nannocystaceae													3
431				o:Myxococcales	o:Myxococcales, f:Polyangiaceae										21				14			2
432				o:Myxococcales													2		3			2
433				o:Myxococcales															1
434				o:Myxococcales													6
435				o:Myxococcales										1
436				o:Myxococcales	o:Myxococcales, f:"Haliangiaceae"	o:Myxococcales, f:"Haliangiaceae", g:Haliangium										3		13			18
437				o:Myxococcales	o:Myxococcales, f:Polyangiaceae						3					4		1	2
438				o:Myxococcales	o:Myxococcales, f:"Haliangiaceae"	o:Myxococcales, f:"Haliangiaceae", g:Haliangium													1			1
439			Environmentally superior	o:Myxococcales	o:Myxococcales, f:Cystobacteraceae	o:Myxococcales, f:Cystobacteraceae, g:Anaeromyxobacter				1					1992				80
440				o:Myxococcales															3
441				o:Myxococcales	o:Myxococcales, f:"Haliangiaceae"	o:Myxococcales, f:"Haliangiaceae", g:Haliangium													1
442				o:Myxococcales									16
443				o:Myxococcales																	1	5
444				o:Myxococcales	o:Myxococcales, f:"Haliangiaceae"												1				3
445				o:Myxococcales	o:Myxococcales, f:Myxococcaceae	o:Myxococcales, f:Myxococcaceae, g:Aggregicoccus														1
446				o:Myxococcales	o:Myxococcales, f:Polyangiaceae															1
447	Cultured	Genome-sequenced		o:Myxococcales	o:Myxococcales, f:Polyangiaceae	o:Myxococcales, f:Polyangiaceae, g:Polyangium									1				1
448				o:Myxococcales	o:Myxococcales, f:Cystobacteraceae												2		4
449				o:Myxococcales																		32
450				o:Myxococcales								24										3
451				o:Myxococcales	o:Myxococcales, f:"Haliangiaceae"	o:Myxococcales, f:"Haliangiaceae", g:Haliangium													1
452				o:Myxococcales	o:Myxococcales, f:"Haliangiaceae"	o:Myxococcales, f:"Haliangiaceae", g:Haliangium					7	13			9		26	7	64	19		6	2
453				o:Myxococcales													3
454				o:Myxococcales	o:Myxococcales, f:Cystobacteraceae												2
455				o:Myxococcales																2
456				o:Myxococcales														4
457	Cultured	Genome-sequenced		o:Myxococcales														1
458				o:Myxococcales	o:Myxococcales, f:Polyangiaceae				9		8	4			5				12	33		27
459				o:Myxococcales	o:Myxococcales, f:Polyangiaceae	o:Myxococcales, f:Polyangiaceae, g:Byssovorax									23				6	8
460				o:Myxococcales	o:Myxococcales, f:Polyangiaceae	o:Myxococcales, f:Polyangiaceae, g:Chondromyces												2			3
461				o:Myxococcales	o:Myxococcales, f:Polyangiaceae	o:Myxococcales, f:Polyangiaceae, g:Sorangium													3			1
462				o:Myxococcales	o:Myxococcales, f:Sandaracinaceae	o:Myxococcales, f:Sandaracinaceae, g:Sandaracinus														2
463				o:Myxococcales	o:Myxococcales, f:Polyangiaceae												1					1
464				o:Myxococcales	o:Myxococcales, f:Polyangiaceae	o:Myxococcales, f:Polyangiaceae, g:Chondromyces													4
465	Cultured	Genome-sequenced		o:Myxococcales	o:Myxococcales, f:Polyangiaceae	o:Myxococcales, f:Polyangiaceae, g:Chondromyces									138				150
466				o:Myxococcales	o:Myxococcales, f:Nannocystaceae										1				9
467				o:Myxococcales	o:Myxococcales, f:Polyangiaceae												4
468				o:Myxococcales	o:Myxococcales, f:Cystobacteraceae												7					1
469				o:Myxococcales	o:Myxococcales, f:Polyangiaceae														5
470				o:Myxococcales	o:Myxococcales, f:"Haliangiaceae"	o:Myxococcales, f:"Haliangiaceae", g:Haliangium													1
471	Cultured	Genome-sequenced		o:Myxococcales	o:Myxococcales, f:Polyangiaceae	o:Myxococcales, f:Polyangiaceae, g:Chondromyces					1						3		15	20		5
472				o:Myxococcales															4
473				o:Myxococcales	o:Myxococcales, f:"Haliangiaceae"	o:Myxococcales, f:"Haliangiaceae", g:Haliangium													2
474				o:Myxococcales	o:Myxococcales, f:"Haliangiaceae"	o:Myxococcales, f:"Haliangiaceae", g:Haliangium											3		1	4		1
475				o:Myxococcales	o:Myxococcales, f:Polyangiaceae										1				1
476				o:Myxococcales											2				3
477				o:Myxococcales					4													1
478				o:Myxococcales															17
479				o:Myxococcales																		4
480				o:Myxococcales													4		1	6
481				o:Myxococcales															10
482				o:Myxococcales	o:Myxococcales, f:"Haliangiaceae"	o:Myxococcales, f:"Haliangiaceae", g:Haliangium													6
483				o:Myxococcales	o:Myxococcales, f:Polyangiaceae	o:Myxococcales, f:Polyangiaceae, g:Chondromyces											2		3
484				o:Myxococcales													3
485				o:Myxococcales											1
486				o:Myxococcales											51				23
487				o:Myxococcales	o:Myxococcales, f:Polyangiaceae	o:Myxococcales, f:Polyangiaceae, g:Chondromyces													1
488				o:Myxococcales																1
489				o:Myxococcales	o:Myxococcales, f:Polyangiaceae	o:Myxococcales, f:Polyangiaceae, g:Chondromyces									7			14		1	1
490				o:Myxococcales													4		1
491				o:Myxococcales															1
492				o:Myxococcales	o:Myxococcales, f:Polyangiaceae	o:Myxococcales, f:Polyangiaceae, g:Chondromyces	1				2	8			2				23	11		1
493				o:Myxococcales	o:Myxococcales, f:Polyangiaceae	o:Myxococcales, f:Polyangiaceae, g:Chondromyces					3				3		29		41	5		3
494				o:Myxococcales	o:Myxococcales, f:Cystobacteraceae														38
495				o:Myxococcales	o:Myxococcales, f:Cystobacteraceae	o:Myxococcales, f:Cystobacteraceae, g:Cystobacter			1
496				o:Myxococcales	o:Myxococcales, f:"Haliangiaceae"																	1
497				o:Myxococcales															15
498				o:Myxococcales	o:Myxococcales, f:Cystobacteraceae														22
499				o:Myxococcales	o:Myxococcales, f:Myxococcaceae										314		5		35			4
500				o:Myxococcales	o:Myxococcales, f:Kofleriaceae														4
501				o:Myxococcales	o:Myxococcales, f:"Haliangiaceae"	o:Myxococcales, f:"Haliangiaceae", g:Haliangium					2				5		1	3	180	3		7
502				o:Myxococcales																		3
503				o:Myxococcales	o:Myxococcales, f:Labilitrichaceae	o:Myxococcales, f:Labilitrichaceae, g:Labilithrix													7
504				o:Myxococcales															1	8		3
505				o:Myxococcales	o:Myxococcales, f:"Haliangiaceae"	o:Myxococcales, f:"Haliangiaceae", g:Haliangium												3
506				o:Myxococcales	o:Myxococcales, f:Myxococcaceae			1							5				18
507				o:Myxococcales																2		1
508	Cultured	Genome-sequenced		o:Myxococcales											7
509	Cultured	Genome-sequenced		o:Myxococcales	o:Myxococcales, f:Cystobacteraceae						4									3		1	20
510				o:Myxococcales	o:Myxococcales, f:Polyangiaceae												7		1	13		8
511				o:Myxococcales	o:Myxococcales, f:Sandaracinaceae										1
512				o:Myxococcales															2
513				o:Myxococcales												11			1
514				o:Myxococcales	o:Myxococcales, f:Myxococcaceae												13		8			10
515				o:Myxococcales															2
516				o:Myxococcales	o:Myxococcales, f:"Haliangiaceae"	o:Myxococcales, f:"Haliangiaceae", g:Haliangium			15			3			2		1		6	23
517				o:Myxococcales											7	1	22		68	39		6
518				o:Myxococcales	o:Myxococcales, f:"Haliangiaceae"	o:Myxococcales, f:"Haliangiaceae", g:Haliangium													2
519				o:Myxococcales											24		1		2
520				o:Myxococcales	o:Myxococcales, f:Polyangiaceae												40
521				o:Myxococcales	o:Myxococcales, f:Nannocystaceae	o:Myxococcales, f:Nannocystaceae, g:Nannocystis										2
522				o:Myxococcales	o:Myxococcales, f:"Haliangiaceae"	o:Myxococcales, f:"Haliangiaceae", g:Haliangium											1
523				o:Myxococcales	o:Myxococcales, f:Cystobacteraceae	o:Myxococcales, f:Cystobacteraceae, g:Cystobacter														8
524	Cultured			o:Myxococcales	o:Myxococcales, f:Polyangiaceae	o:Myxococcales, f:Polyangiaceae, g:Minicystis													1
525				o:Myxococcales					1			1			20				244
526	Cultured	Genome-sequenced	Environmentally superior	o:Myxococcales	o:Myxococcales, f:Myxococcaceae	o:Myxococcales, f:Myxococcaceae, g:Aggregicoccus			4		37	105		1	73	88	22	10	1731	116		28	6
527				o:Myxococcales												213	3
528				o:Myxococcales	o:Myxococcales, f:"Haliangiaceae"	o:Myxococcales, f:"Haliangiaceae", g:Haliangium															2
529				o:Myxococcales	o:Myxococcales, f:Polyangiaceae	o:Myxococcales, f:Polyangiaceae, g:Chondromyces									72				4	2
530				o:Myxococcales													2			8
531				o:Myxococcales	o:Myxococcales, f:"Haliangiaceae"	o:Myxococcales, f:"Haliangiaceae", g:Haliangium					2						1		6	1
532				o:Myxococcales											5				5	1
533				o:Myxococcales													1					1
534				o:Myxococcales	o:Myxococcales, f:"Haliangiaceae"	o:Myxococcales, f:"Haliangiaceae", g:Haliangium										31
535				o:Myxococcales	o:Myxococcales, f:Polyangiaceae										270				11
536				o:Myxococcales	o:Myxococcales, f:Polyangiaceae	o:Myxococcales, f:Polyangiaceae, g:Chondromyces																9
537				o:Myxococcales								2					82		27			1
538				o:Myxococcales	o:Myxococcales, f:Polyangiaceae	o:Myxococcales, f:Polyangiaceae, g:Chondromyces													105
539				o:Myxococcales							17				2		2		8			2
540	Cultured	Genome-sequenced		o:Myxococcales	o:Myxococcales, f:Cystobacteraceae	o:Myxococcales, f:Cystobacteraceae, g:Cystobacter											7					1
541				o:Myxococcales	o:Myxococcales, f:"Haliangiaceae"												3		2	1		4
542	Cultured	Genome-sequenced		o:Myxococcales	o:Myxococcales, f:Myxococcaceae	o:Myxococcales, f:Myxococcaceae, g:Aggregicoccus	2				13	1							10	13
543				o:Myxococcales														7
544				o:Myxococcales													4	2
545				o:Myxococcales															1
546				o:Myxococcales													38
547				o:Myxococcales	o:Myxococcales, f:Polyangiaceae	o:Myxococcales, f:Polyangiaceae, g:Chondromyces													2
548				o:Myxococcales	o:Myxococcales, f:Polyangiaceae	o:Myxococcales, f:Polyangiaceae, g:Chondromyces													8
549				o:Myxococcales														150
550				o:Myxococcales	o:Myxococcales, f:Labilitrichaceae														2
551				o:Myxococcales	o:Myxococcales, f:Myxococcaceae	o:Myxococcales, f:Myxococcaceae, g:Aggregicoccus											2
552				o:Myxococcales	o:Myxococcales, f:Sandaracinaceae											6
553				o:Myxococcales	o:Myxococcales, f:Polyangiaceae												22					7
554	Cultured			o:Myxococcales	o:Myxococcales, f:Polyangiaceae										1		1		1
555				o:Myxococcales														14
556				o:Myxococcales	o:Myxococcales, f:"Haliangiaceae"														14
557				o:Myxococcales														2
558				o:Myxococcales	o:Myxococcales, f:Kofleriaceae								6
559				o:Myxococcales	o:Myxococcales, f:"Haliangiaceae"														1
560				o:Myxococcales															14
561				o:Myxococcales																		1
562				o:Myxococcales	o:Myxococcales, f:Polyangiaceae	o:Myxococcales, f:Polyangiaceae, g:Polyangium													1
563				o:Myxococcales	o:Myxococcales, f:Polyangiaceae												1		9			1
564	Cultured	Genome-sequenced		o:Myxococcales	o:Myxococcales, f:Cystobacteraceae	o:Myxococcales, f:Cystobacteraceae, g:Anaeromyxobacter									146				1
565				o:Myxococcales	o:Myxococcales, f:Polyangiaceae																	2
566				o:Myxococcales																		5
567				o:Myxococcales	o:Myxococcales, f:"Haliangiaceae"	o:Myxococcales, f:"Haliangiaceae", g:Haliangium					1								3			2
568				o:Myxococcales												1			17
569				o:Myxococcales											2					1
570				o:Myxococcales	o:Myxococcales, f:Polyangiaceae														1
571				o:Myxococcales	o:Myxococcales, f:Sandaracinaceae	o:Myxococcales, f:Sandaracinaceae, g:Sandaracinus									5				3
572				o:Myxococcales				2				1			1				10
573				o:Myxococcales															3
574	Cultured	Genome-sequenced		o:Myxococcales	o:Myxococcales, f:Polyangiaceae	o:Myxococcales, f:Polyangiaceae, g:Polyangium						1			6		51		31	49		3
575				o:Myxococcales	o:Myxococcales, f:Sandaracinaceae	o:Myxococcales, f:Sandaracinaceae, g:Sandaracinus					1	3		1	2				79			1
576				o:Myxococcales								8
577				o:Myxococcales														15
578				o:Myxococcales	o:Myxococcales, f:"Haliangiaceae"	o:Myxococcales, f:"Haliangiaceae", g:Haliangium													1
579				o:Myxococcales													2			1		2
580	Cultured	Genome-sequenced		o:Myxococcales	o:Myxococcales, f:Polyangiaceae	o:Myxococcales, f:Polyangiaceae, g:Polyangium													2
581				o:Myxococcales													4		1			1
582				o:Myxococcales														1
583				o:Myxococcales	o:Myxococcales, f:Polyangiaceae														1
584				o:Myxococcales																		3
585				o:Myxococcales	o:Myxococcales, f:"Haliangiaceae"										198				40
586				o:Myxococcales	o:Myxococcales, f:Kofleriaceae	o:Myxococcales, f:Kofleriaceae, g:Kofleria											2		7
587				o:Myxococcales	o:Myxococcales, f:"Haliangiaceae"	o:Myxococcales, f:"Haliangiaceae", g:Haliangium													1			3
588				o:Myxococcales	o:Myxococcales, f:"Haliangiaceae"	o:Myxococcales, f:"Haliangiaceae", g:Haliangium									1				2
589				o:Myxococcales	o:Myxococcales, f:Polyangiaceae	o:Myxococcales, f:Polyangiaceae, g:Sorangium													6
590				o:Myxococcales	o:Myxococcales, f:Phaselicystidaceae						2				8				6
591				o:Myxococcales											5		1					1
592				o:Myxococcales	o:Myxococcales, f:Polyangiaceae	o:Myxococcales, f:Polyangiaceae, g:Chondromyces									4		5		24	1		3
593				o:Myxococcales	o:Myxococcales, f:Polyangiaceae	o:Myxococcales, f:Polyangiaceae, g:Chondromyces									7
594				o:Myxococcales	o:Myxococcales, f:Polyangiaceae													9
595	Cultured			o:Myxococcales	o:Myxococcales, f:Nannocystaceae														2
596				o:Myxococcales	o:Myxococcales, f:"Haliangiaceae"	o:Myxococcales, f:"Haliangiaceae", g:Haliangium										1			1
597				o:Myxococcales	o:Myxococcales, f:Polyangiaceae														1
598				o:Myxococcales	o:Myxococcales, f:Polyangiaceae														1
599				o:Myxococcales	o:Myxococcales, f:Polyangiaceae														2	2		3
600				o:Myxococcales	o:Myxococcales, f:"Haliangiaceae"	o:Myxococcales, f:"Haliangiaceae", g:Haliangium														1
601				o:Myxococcales													6
602				o:Myxococcales															2
603				o:Myxococcales	o:Myxococcales, f:Polyangiaceae	o:Myxococcales, f:Polyangiaceae, g:Polyangium													7
604				o:Myxococcales	o:Myxococcales, f:"Haliangiaceae"	o:Myxococcales, f:"Haliangiaceae", g:Haliangium									13				3
605				o:Myxococcales	o:Myxococcales, f:Polyangiaceae												3		4
606				o:Myxococcales															2			19
607				o:Myxococcales	o:Myxococcales, f:"Haliangiaceae"	o:Myxococcales, f:"Haliangiaceae", g:Haliangium														10
608				o:Myxococcales	o:Myxococcales, f:Polyangiaceae	o:Myxococcales, f:Polyangiaceae, g:Chondromyces													1	2
609	Cultured	Genome-sequenced		o:Myxococcales					1		14	17			2	1	20		101	471		3
610				o:Myxococcales	o:Myxococcales, f:Polyangiaceae	o:Myxococcales, f:Polyangiaceae, g:Chondromyces													1
611				o:Myxococcales	o:Myxococcales, f:"Haliangiaceae"												3
612				o:Myxococcales	o:Myxococcales, f:Polyangiaceae	o:Myxococcales, f:Polyangiaceae, g:Chondromyces																12
613				o:Myxococcales	o:Myxococcales, f:Polyangiaceae										2
614				o:Myxococcales	o:Myxococcales, f:"Haliangiaceae"	o:Myxococcales, f:"Haliangiaceae", g:Haliangium											2		1
615	Cultured	Genome-sequenced		o:Myxococcales	o:Myxococcales, f:Cystobacteraceae														8
616	Cultured	Genome-sequenced		o:Myxococcales	o:Myxococcales, f:Cystobacteraceae												456		179	130		5
617				o:Myxococcales	o:Myxococcales, f:"Haliangiaceae"	o:Myxococcales, f:"Haliangiaceae", g:Haliangium												3
618				o:Myxococcales	o:Myxococcales, f:Nannocystaceae												2			1
619				o:Myxococcales															4	3
620				o:Myxococcales	o:Myxococcales, f:Polyangiaceae										1				1
621				o:Myxococcales													36		1	63		2
622				o:Myxococcales	o:Myxococcales, f:Polyangiaceae						1				3		3		11	2
623				o:Myxococcales	o:Myxococcales, f:"Haliangiaceae"	o:Myxococcales, f:"Haliangiaceae", g:Haliangium														233
624				o:Myxococcales	o:Myxococcales, f:Myxococcaceae							1			2				6	2
625				o:Myxococcales	o:Myxococcales, f:Cystobacteraceae	o:Myxococcales, f:Cystobacteraceae, g:Cystobacter													2
626				o:Myxococcales								2						9	14	5
627	Cultured	Genome-sequenced		o:Myxococcales	o:Myxococcales, f:Polyangiaceae	o:Myxococcales, f:Polyangiaceae, g:Chondromyces									1				1
628				o:Myxococcales	o:Myxococcales, f:"Haliangiaceae"														2
629				o:Myxococcales										1					5	4		33
630				o:Myxococcales	o:Myxococcales, f:Polyangiaceae										56				54
631				o:Myxococcales	o:Myxococcales, f:Myxococcaceae										3
632				o:Myxococcales	o:Myxococcales, f:Polyangiaceae							2					4		1
633	Cultured	Genome-sequenced		o:Myxococcales	o:Myxococcales, f:Cystobacteraceae										8
634				o:Myxococcales														14
635				o:Myxococcales															107	1		2	2
636				o:Myxococcales														5
637				o:Myxococcales	o:Myxococcales, f:Polyangiaceae												7
638				o:Myxococcales	o:Myxococcales, f:Sandaracinaceae	o:Myxococcales, f:Sandaracinaceae, g:Sandaracinus												2
639	Cultured	Genome-sequenced		o:Myxococcales	o:Myxococcales, f:Polyangiaceae		2				3	1							52	5
640	Cultured			o:Myxococcales	o:Myxococcales, f:Labilitrichaceae							1							10	1
641				o:Myxococcales	o:Myxococcales, f:Labilitrichaceae	o:Myxococcales, f:Labilitrichaceae, g:Labilithrix						1							5			1
642				o:Myxococcales															1
643				o:Myxococcales	o:Myxococcales, f:Myxococcaceae				2		1				2				12
644				o:Myxococcales	o:Myxococcales, f:Polyangiaceae												8		40	11		28
645				o:Myxococcales											2		2		11			8
646				o:Myxococcales								1			3		2		1
647				o:Myxococcales											2				1
648				o:Myxococcales	o:Myxococcales, f:"Haliangiaceae"													10
649	Cultured	Genome-sequenced		o:Myxococcales	o:Myxococcales, f:Cystobacteraceae														14
650				o:Myxococcales	o:Myxococcales, f:"Haliangiaceae"	o:Myxococcales, f:"Haliangiaceae", g:Haliangium	1				1	6			8	49	1		636	3		5
651				o:Myxococcales	o:Myxococcales, f:"Haliangiaceae"						1	2			75		12	2	86	5	1	22
652				o:Myxococcales															2	1
653				o:Myxococcales	o:Myxococcales, f:"Haliangiaceae"	o:Myxococcales, f:"Haliangiaceae", g:Haliangium													1
654				o:Myxococcales											4				5
655				o:Myxococcales	o:Myxococcales, f:Polyangiaceae													4
656				o:Myxococcales											1				3	1		2
657	Cultured			o:Myxococcales	o:Myxococcales, f:Polyangiaceae		1												23
658				o:Myxococcales	o:Myxococcales, f:Polyangiaceae	o:Myxococcales, f:Polyangiaceae, g:Chondromyces									31				7
659				o:Myxococcales											6		2		3
660	Cultured	Genome-sequenced		o:Myxococcales	o:Myxococcales, f:Myxococcaceae	o:Myxococcales, f:Myxococcaceae, g:Myxococcus	19			6	6	43		5	9	2			138	16	3	35
661				o:Myxococcales													106
662				o:Myxococcales	o:Myxococcales, f:Polyangiaceae												1		18	2
663				o:Myxococcales	o:Myxococcales, f:"Haliangiaceae"	o:Myxococcales, f:"Haliangiaceae", g:Haliangium									1				5
664				o:Myxococcales																		3
665				o:Myxococcales	o:Myxococcales, f:Polyangiaceae	o:Myxococcales, f:Polyangiaceae, g:Chondromyces													2
666				o:Myxococcales														5			1
667				o:Myxococcales	o:Myxococcales, f:Polyangiaceae	o:Myxococcales, f:Polyangiaceae, g:Polyangium											2		6
668				o:Myxococcales											2				1
669				o:Myxococcales																		7
670				o:Myxococcales							2				2		6		12
671				o:Myxococcales											1
672				o:Myxococcales	o:Myxococcales, f:Polyangiaceae						2	2			52				231	10		1
673				o:Myxococcales											192		25		222			67
674				o:Myxococcales	o:Myxococcales, f:Cystobacteraceae	o:Myxococcales, f:Cystobacteraceae, g:Anaeromyxobacter																3
675				o:Myxococcales	o:Myxococcales, f:Kofleriaceae	o:Myxococcales, f:Kofleriaceae, g:Kofleria													2	7
676				o:Myxococcales	o:Myxococcales, f:"Haliangiaceae"	o:Myxococcales, f:"Haliangiaceae", g:Haliangium											9
677	Cultured	Genome-sequenced		o:Myxococcales	o:Myxococcales, f:Polyangiaceae														8
678				o:Myxococcales	o:Myxococcales, f:Cystobacteraceae														2
679				o:Myxococcales													1					1
680				o:Myxococcales															2
681				o:Myxococcales													4					1
682				o:Myxococcales	o:Myxococcales, f:Myxococcaceae						3						309
683				o:Myxococcales	o:Myxococcales, f:Polyangiaceae	o:Myxococcales, f:Polyangiaceae, g:Sorangium									57		18		21
684				o:Myxococcales	o:Myxococcales, f:Phaselicystidaceae																	41
685				o:Myxococcales															2
686				o:Myxococcales	o:Myxococcales, f:Sandaracinaceae										10				36
687	Cultured			o:Myxococcales	o:Myxococcales, f:Polyangiaceae														5
688				o:Myxococcales													1		1
689				o:Myxococcales	o:Myxococcales, f:"Haliangiaceae"	o:Myxococcales, f:"Haliangiaceae", g:Haliangium											11			2
690	Cultured	Genome-sequenced		o:Myxococcales	o:Myxococcales, f:Phaselicystidaceae	o:Myxococcales, f:Phaselicystidaceae, g:Phaselicystis	1					1					1		3	2
691				o:Myxococcales	o:Myxococcales, f:Myxococcaceae							2					47
692				o:Myxococcales												1
693				o:Myxococcales								1					152	15	1			111
694				o:Myxococcales													4		7	1	5	1
695				o:Myxococcales	o:Myxococcales, f:Kofleriaceae										1
696				o:Myxococcales															9
697				o:Myxococcales	o:Myxococcales, f:Polyangiaceae										6		3					1
698	Cultured			o:Myxococcales	o:Myxococcales, f:Polyangiaceae	o:Myxococcales, f:Polyangiaceae, g:Jahnella													9
699				o:Myxococcales													27		7	1
700				o:Myxococcales	o:Myxococcales, f:"Haliangiaceae"	o:Myxococcales, f:"Haliangiaceae", g:Haliangium										1	1	8	67			2	7
701				o:Myxococcales													2
702				o:Myxococcales	o:Myxococcales, f:Polyangiaceae	o:Myxococcales, f:Polyangiaceae, g:Jahnella											2					1
703	Cultured	Genome-sequenced		o:Myxococcales	o:Myxococcales, f:Polyangiaceae	o:Myxococcales, f:Polyangiaceae, g:Chondromyces													3
704				o:Myxococcales								1							1
705				o:Myxococcales	o:Myxococcales, f:"Haliangiaceae"	o:Myxococcales, f:"Haliangiaceae", g:Haliangium											5		1
706				o:Myxococcales							1	1			29		28		75	12		12
707				o:Myxococcales															3
708				o:Myxococcales															5
709				o:Myxococcales											3				9
710				o:Myxococcales	o:Myxococcales, f:Nannocystaceae	o:Myxococcales, f:Nannocystaceae, g:Nannocystis											2					1
711				o:Myxococcales							8									1
712				o:Myxococcales	o:Myxococcales, f:"Haliangiaceae"	o:Myxococcales, f:"Haliangiaceae", g:Haliangium											1
713				o:Myxococcales													11
714	Cultured	Genome-sequenced		o:Myxococcales	o:Myxococcales, f:Cystobacteraceae	o:Myxococcales, f:Cystobacteraceae, g:Anaeromyxobacter									921				4
715				o:Myxococcales														3
716				o:Myxococcales	o:Myxococcales, f:"Haliangiaceae"	o:Myxococcales, f:"Haliangiaceae", g:Haliangium																8
717				o:Myxococcales															3
718	Cultured			o:Myxococcales	o:Myxococcales, f:Phaselicystidaceae											5				5	1
719				o:Myxococcales												1
720				o:Myxococcales																		2
721				o:Myxococcales															2
722			Environmentally superior	o:Myxococcales	o:Myxococcales, f:Cystobacteraceae							1			2334				128
723				o:Myxococcales																		3
724				o:Myxococcales											1		1		14	4
725				o:Myxococcales																1
726				o:Myxococcales															9
727				o:Myxococcales	o:Myxococcales, f:"Haliangiaceae"	o:Myxococcales, f:"Haliangiaceae", g:Haliangium														3
728				o:Myxococcales															5
729	Cultured	Genome-sequenced		o:Myxococcales	o:Myxococcales, f:Cystobacteraceae	o:Myxococcales, f:Cystobacteraceae, g:Cystobacter																1
730				o:Myxococcales	o:Myxococcales, f:Sandaracinaceae										171		9		14
731				o:Myxococcales					1
732				o:Myxococcales	o:Myxococcales, f:"Haliangiaceae"	o:Myxococcales, f:"Haliangiaceae", g:Haliangium													34
733				o:Myxococcales																		4
734				o:Myxococcales	o:Myxococcales, f:Nannocystaceae													1					2
735				o:Myxococcales											587				7			6
736				o:Myxococcales											1				151			1
737				o:Myxococcales	o:Myxococcales, f:Polyangiaceae	o:Myxococcales, f:Polyangiaceae, g:Chondromyces						2							2
738				o:Myxococcales	o:Myxococcales, f:Phaselicystidaceae															1
739				o:Myxococcales	o:Myxococcales, f:"Haliangiaceae"	o:Myxococcales, f:"Haliangiaceae", g:Haliangium									3			2	1
740				o:Myxococcales	o:Myxococcales, f:Sandaracinaceae															1
741				o:Myxococcales	o:Myxococcales, f:Cystobacteraceae	o:Myxococcales, f:Cystobacteraceae, g:Cystobacter			1			27					1648	24	17	62		36
742				o:Myxococcales	o:Myxococcales, f:Polyangiaceae	o:Myxococcales, f:Polyangiaceae, g:Chondromyces												8
743				o:Myxococcales	o:Myxococcales, f:Labilitrichaceae	o:Myxococcales, f:Labilitrichaceae, g:Labilithrix					2								58
744	Cultured	Genome-sequenced		o:Myxococcales	o:Myxococcales, f:Polyangiaceae						8	1			21		17		373	4		16
745				o:Myxococcales											1				2
746				o:Myxococcales	o:Myxococcales, f:Polyangiaceae														2
747				o:Myxococcales																		5
748				o:Myxococcales											1				1			1
749				o:Myxococcales	o:Myxococcales, f:Polyangiaceae														3
750				o:Myxococcales													1
751				o:Myxococcales											1				1
752				o:Myxococcales											2				7
753				o:Myxococcales														5
754				o:Myxococcales	o:Myxococcales, f:"Haliangiaceae"	o:Myxococcales, f:"Haliangiaceae", g:Haliangium													5			8
755				o:Myxococcales															1			1
756				o:Myxococcales	o:Myxococcales, f:Polyangiaceae	o:Myxococcales, f:Polyangiaceae, g:Chondromyces						2							1
757	Cultured			o:Myxococcales	o:Myxococcales, f:Polyangiaceae						24				5		1			7
758	Cultured	Genome-sequenced		o:Myxococcales											1				19
759				o:Myxococcales														5
760				o:Myxococcales																		7
761				o:Myxococcales	o:Myxococcales, f:"Haliangiaceae"	o:Myxococcales, f:"Haliangiaceae", g:Haliangium													3
762				o:Myxococcales											3	9			42
763				o:Myxococcales	o:Myxococcales, f:Polyangiaceae														1
764				o:Myxococcales	o:Myxococcales, f:Polyangiaceae												16
765				o:Myxococcales	o:Myxococcales, f:Phaselicystidaceae	o:Myxococcales, f:Phaselicystidaceae, g:Phaselicystis																5
766			Environmentally superior	o:Myxococcales			2				10	2			370	12	272	1	772	54	1	30
767				o:Myxococcales															1			2
768				o:Myxococcales	o:Myxococcales, f:"Haliangiaceae"	o:Myxococcales, f:"Haliangiaceae", g:Haliangium											5
769	Cultured	Genome-sequenced		o:Myxococcales	o:Myxococcales, f:Myxococcaceae					1					2				14
770				o:Myxococcales	o:Myxococcales, f:"Haliangiaceae"	o:Myxococcales, f:"Haliangiaceae", g:Haliangium									2				2
771				o:Myxococcales	o:Myxococcales, f:Myxococcaceae														2
772				o:Myxococcales	o:Myxococcales, f:Polyangiaceae												23
773				o:Myxococcales															11			22
774				o:Myxococcales															3
775				o:Myxococcales	o:Myxococcales, f:Polyangiaceae														45
776				o:Myxococcales	o:Myxococcales, f:Polyangiaceae	o:Myxococcales, f:Polyangiaceae, g:Chondromyces												17
777				o:Myxococcales	o:Myxococcales, f:"Haliangiaceae"	o:Myxococcales, f:"Haliangiaceae", g:Haliangium													2
778				o:Myxococcales	o:Myxococcales, f:Labilitrichaceae	o:Myxococcales, f:Labilitrichaceae, g:Labilithrix																1
779				o:Myxococcales	o:Myxococcales, f:Phaselicystidaceae	o:Myxococcales, f:Phaselicystidaceae, g:Phaselicystis						1			5				2	2		1
780				o:Myxococcales							3	2			55		2		55	2
781				o:Myxococcales	o:Myxococcales, f:Cystobacteraceae				10		2								11
782				o:Myxococcales	o:Myxococcales, f:"Haliangiaceae"	o:Myxococcales, f:"Haliangiaceae", g:Haliangium													1
783				o:Myxococcales	o:Myxococcales, f:Cystobacteraceae	o:Myxococcales, f:Cystobacteraceae, g:Cystobacter																1
784				o:Myxococcales															5
785				o:Myxococcales													4		16			36
786	Cultured	Genome-sequenced		o:Myxococcales	o:Myxococcales, f:Nannocystaceae						1	1		2	21				16
787				o:Myxococcales	o:Myxococcales, f:"Haliangiaceae"	o:Myxococcales, f:"Haliangiaceae", g:Haliangium											1		1
788	Cultured	Genome-sequenced		o:Myxococcales	o:Myxococcales, f:Polyangiaceae	o:Myxococcales, f:Polyangiaceae, g:Chondromyces											150		2
789				o:Myxococcales	o:Myxococcales, f:Cystobacteraceae																	3
790				o:Myxococcales	o:Myxococcales, f:Nannocystaceae	o:Myxococcales, f:Nannocystaceae, g:Nannocystis										3							2
791				o:Myxococcales															13
792				o:Myxococcales													1
793				o:Myxococcales															23
794				o:Myxococcales											15							1
795				o:Myxococcales															5
796				o:Myxococcales	o:Myxococcales, f:Polyangiaceae		4		8			1			20		13		13	199	1	17
797				o:Myxococcales	o:Myxococcales, f:Polyangiaceae												21
798				o:Myxococcales	o:Myxococcales, f:Polyangiaceae	o:Myxococcales, f:Polyangiaceae, g:Chondromyces									13				1			2
799				o:Myxococcales	o:Myxococcales, f:"Haliangiaceae"	o:Myxococcales, f:"Haliangiaceae", g:Haliangium					1				10
800				o:Myxococcales	o:Myxococcales, f:"Haliangiaceae"	o:Myxococcales, f:"Haliangiaceae", g:Haliangium													1
801				o:Myxococcales											5				6			1
802				o:Myxococcales													3					2
803				o:Myxococcales	o:Myxococcales, f:Sandaracinaceae	o:Myxococcales, f:Sandaracinaceae, g:Sandaracinus													3
804				o:Myxococcales																48		1
805				o:Myxococcales															3	1
806				o:Myxococcales													6
807				o:Myxococcales															1			1
808				o:Myxococcales															1	1
809				o:Myxococcales	o:Myxococcales, f:"Haliangiaceae"	o:Myxococcales, f:"Haliangiaceae", g:Haliangium						2							5
810				o:Myxococcales					10													80
811				o:Myxococcales	o:Myxococcales, f:"Haliangiaceae"	o:Myxococcales, f:"Haliangiaceae", g:Haliangium											3				1
812				o:Myxococcales															4
813				o:Myxococcales	o:Myxococcales, f:"Haliangiaceae"										4		10		6			12	2
814				o:Myxococcales	o:Myxococcales, f:Polyangiaceae														1
815				o:Myxococcales	o:Myxococcales, f:Polyangiaceae														1
816				o:Myxococcales	o:Myxococcales, f:Myxococcaceae											1			7
817				o:Myxococcales	o:Myxococcales, f:"Haliangiaceae"	o:Myxococcales, f:"Haliangiaceae", g:Haliangium											14
818				o:Myxococcales							1
819				o:Myxococcales											4		80	1	48	32		14
820				o:Myxococcales															9
821				o:Myxococcales											1				8			1
822				o:Myxococcales	o:Myxococcales, f:"Haliangiaceae"	o:Myxococcales, f:"Haliangiaceae", g:Haliangium													7
823				o:Myxococcales																6		2
824				o:Myxococcales														2			3
825				o:Myxococcales													4		1
826				o:Myxococcales	o:Myxococcales, f:Sandaracinaceae	o:Myxococcales, f:Sandaracinaceae, g:Sandaracinus					2				3	1	21	3	21	26	1	8
827				o:Myxococcales							2				13	3			261			1
828				o:Myxococcales	o:Myxococcales, f:Polyangiaceae						2					4
829				o:Myxococcales	o:Myxococcales, f:Labilitrichaceae	o:Myxococcales, f:Labilitrichaceae, g:Labilithrix			4		2				9		1		74			5
830				o:Myxococcales													3
831				o:Myxococcales											15		407		2			3
832				o:Myxococcales	o:Myxococcales, f:Polyangiaceae	o:Myxococcales, f:Polyangiaceae, g:Chondromyces	3												4
833				o:Myxococcales	o:Myxococcales, f:"Haliangiaceae"										4				3
834				o:Myxococcales	o:Myxococcales, f:Polyangiaceae						1			3	3		1		10	1
835				o:Myxococcales	o:Myxococcales, f:Polyangiaceae																	1
836				o:Myxococcales	o:Myxococcales, f:"Haliangiaceae"														3			3
837				o:Myxococcales				1				1							24
838				o:Myxococcales								3							1
839				o:Myxococcales	o:Myxococcales, f:Cystobacteraceae												2		1
840				o:Myxococcales	o:Myxococcales, f:Polyangiaceae	o:Myxococcales, f:Polyangiaceae, g:Chondromyces																2
841				o:Myxococcales																		4
842				o:Myxococcales													2
843				o:Myxococcales																8
844				o:Myxococcales																		2
845				o:Myxococcales																			8
846				o:Myxococcales	o:Myxococcales, f:Myxococcaceae										1				7
847				o:Myxococcales	o:Myxococcales, f:Polyangiaceae														1
848				o:Myxococcales															1
849				o:Myxococcales															28
850				o:Myxococcales	o:Myxococcales, f:"Haliangiaceae"	o:Myxococcales, f:"Haliangiaceae", g:Haliangium													1
851				o:Myxococcales	o:Myxococcales, f:Myxococcaceae	o:Myxococcales, f:Myxococcaceae, g:Aggregicoccus	3					3			404		108		85
852				o:Myxococcales													85
853				o:Myxococcales	o:Myxococcales, f:Polyangiaceae	o:Myxococcales, f:Polyangiaceae, g:Chondromyces																1
854				o:Myxococcales	o:Myxococcales, f:Nannocystaceae											3							7
855				o:Myxococcales												10
856				o:Myxococcales											7				1
857	Cultured	Genome-sequenced		o:Myxococcales	o:Myxococcales, f:Myxococcaceae							1			120		12		28	9		58
858				o:Myxococcales				3
859				o:Myxococcales	o:Myxococcales, f:Polyangiaceae				31			2							2	1		1
860				o:Myxococcales	o:Myxococcales, f:Polyangiaceae													2	1
861				o:Myxococcales															1
862				o:Myxococcales													3
863				o:Myxococcales											1							1
864				o:Myxococcales					10	7		3				172							5
865				o:Myxococcales																		17
866				o:Myxococcales														3
867				o:Myxococcales									3
868				o:Myxococcales															1
869				o:Myxococcales	o:Myxococcales, f:Polyangiaceae	o:Myxococcales, f:Polyangiaceae, g:Chondromyces									5
870				o:Myxococcales											3
871				o:Myxococcales	o:Myxococcales, f:Polyangiaceae														1
872				o:Myxococcales	o:Myxococcales, f:Nannocystaceae													2
873				o:Myxococcales	o:Myxococcales, f:Phaselicystidaceae														2
874				o:Myxococcales	o:Myxococcales, f:Polyangiaceae	o:Myxococcales, f:Polyangiaceae, g:Sorangium											2
875				o:Myxococcales	o:Myxococcales, f:Polyangiaceae						1				2		5		4
876				o:Myxococcales	o:Myxococcales, f:Sandaracinaceae												4					1
877				o:Myxococcales	o:Myxococcales, f:"Haliangiaceae"	o:Myxococcales, f:"Haliangiaceae", g:Haliangium													2			44
878				o:Myxococcales	o:Myxococcales, f:"Haliangiaceae"	o:Myxococcales, f:"Haliangiaceae", g:Haliangium																1
879				o:Myxococcales											10				6
880	Cultured			o:Myxococcales	o:Myxococcales, f:Labilitrichaceae	o:Myxococcales, f:Labilitrichaceae, g:Labilithrix									1		46
881				o:Myxococcales	o:Myxococcales, f:Nannocystaceae													131
882				o:Myxococcales	o:Myxococcales, f:Polyangiaceae	o:Myxococcales, f:Polyangiaceae, g:Chondromyces													1
883				o:Myxococcales	o:Myxococcales, f:Polyangiaceae												10		3
884				o:Myxococcales	o:Myxococcales, f:"Haliangiaceae"	o:Myxococcales, f:"Haliangiaceae", g:Haliangium									3
885				o:Myxococcales											3		1		7			5
886	Cultured			o:Myxococcales	o:Myxococcales, f:Polyangiaceae	o:Myxococcales, f:Polyangiaceae, g:Chondromyces													1
887				o:Myxococcales													16
888				o:Myxococcales													2	1		2
889				o:Myxococcales	o:Myxococcales, f:"Haliangiaceae"	o:Myxococcales, f:"Haliangiaceae", g:Haliangium											21
890				o:Myxococcales				1	5		11	46			33		5		28	46		11
891				o:Myxococcales											6
892				o:Myxococcales	o:Myxococcales, f:"Haliangiaceae"	o:Myxococcales, f:"Haliangiaceae", g:Haliangium											5
893				o:Myxococcales											1				8
894				o:Myxococcales	o:Myxococcales, f:Myxococcaceae										15
895				o:Myxococcales	o:Myxococcales, f:Polyangiaceae														8
896				o:Myxococcales	o:Myxococcales, f:Polyangiaceae																	3
897				o:Myxococcales	o:Myxococcales, f:"Haliangiaceae"	o:Myxococcales, f:"Haliangiaceae", g:Haliangium										1
898				o:Myxococcales	o:Myxococcales, f:"Haliangiaceae"	o:Myxococcales, f:"Haliangiaceae", g:Haliangium			1		1	1			9		4		57	6		6
899				o:Myxococcales					5			1					1		13	2		6
900				o:Myxococcales	o:Myxococcales, f:Polyangiaceae	o:Myxococcales, f:Polyangiaceae, g:Chondromyces												5
901				o:Myxococcales	o:Myxococcales, f:Myxococcaceae										33
902				o:Myxococcales	o:Myxococcales, f:Myxococcaceae																	2
903				o:Myxococcales	o:Myxococcales, f:"Haliangiaceae"	o:Myxococcales, f:"Haliangiaceae", g:Haliangium									2
904				o:Myxococcales	o:Myxococcales, f:Labilitrichaceae	o:Myxococcales, f:Labilitrichaceae, g:Labilithrix			2	1									1
905	Cultured			o:Myxococcales	o:Myxococcales, f:Polyangiaceae														1
906				o:Myxococcales							1				29		9		41	10
907				o:Myxococcales	o:Myxococcales, f:Labilitrichaceae	o:Myxococcales, f:Labilitrichaceae, g:Labilithrix									1				1	1
908				o:Myxococcales	o:Myxococcales, f:Nannocystaceae	o:Myxococcales, f:Nannocystaceae, g:Nannocystis												18			5
909				o:Myxococcales	o:Myxococcales, f:Polyangiaceae																	2
910				o:Myxococcales	o:Myxococcales, f:"Haliangiaceae"	o:Myxococcales, f:"Haliangiaceae", g:Haliangium																10
911				o:Myxococcales												3
912				o:Myxococcales														6
913				o:Myxococcales	o:Myxococcales, f:"Haliangiaceae"												1
914				o:Myxococcales													46		13
915				o:Myxococcales													3		16	4		1
916				o:Myxococcales	o:Myxococcales, f:Myxococcaceae	o:Myxococcales, f:Myxococcaceae, g:Aggregicoccus									1				2			5
917				o:Myxococcales															1
918				o:Myxococcales															96
919				o:Myxococcales	o:Myxococcales, f:"Haliangiaceae"	o:Myxococcales, f:"Haliangiaceae", g:Haliangium					1								8
920				o:Myxococcales									7
921	Cultured	Genome-sequenced		o:Myxococcales	o:Myxococcales, f:Polyangiaceae	o:Myxococcales, f:Polyangiaceae, g:Chondromyces											4	38				1
922				o:Myxococcales					1		1				46		15		35	2		7
923				o:Myxococcales											2		3		16			8
924				o:Myxococcales											3				15
925	Cultured	Genome-sequenced		o:Myxococcales	o:Myxococcales, f:Polyangiaceae	o:Myxococcales, f:Polyangiaceae, g:Chondromyces								1	10				38			27
926				o:Myxococcales	o:Myxococcales, f:Polyangiaceae										1					6
927				o:Myxococcales												2
928				o:Myxococcales								18						214					20
929				o:Myxococcales	o:Myxococcales, f:Kofleriaceae	o:Myxococcales, f:Kofleriaceae, g:Kofleria											42	36	6	33
930				o:Myxococcales	o:Myxococcales, f:"Haliangiaceae"	o:Myxococcales, f:"Haliangiaceae", g:Haliangium	12		21			1			1		1		30	13		2
931	Cultured	Genome-sequenced		o:Myxococcales	o:Myxococcales, f:Polyangiaceae	o:Myxococcales, f:Polyangiaceae, g:Chondromyces													3	1		4
932				o:Myxococcales	o:Myxococcales, f:Polyangiaceae	o:Myxococcales, f:Polyangiaceae, g:Chondromyces													2
933				o:Myxococcales															1	2
934				o:Myxococcales	o:Myxococcales, f:"Haliangiaceae"												11		3	105		11
935				o:Myxococcales															3
936				o:Myxococcales	o:Myxococcales, f:Myxococcaceae	o:Myxococcales, f:Myxococcaceae, g:Aggregicoccus																2
937				o:Myxococcales															1			2
938				o:Myxococcales	o:Myxococcales, f:"Haliangiaceae"	o:Myxococcales, f:"Haliangiaceae", g:Haliangium													2
939				o:Myxococcales	o:Myxococcales, f:"Haliangiaceae"	o:Myxococcales, f:"Haliangiaceae", g:Haliangium									13
940				o:Myxococcales	o:Myxococcales, f:Polyangiaceae														1
941				o:Myxococcales											6
942				o:Myxococcales	o:Myxococcales, f:Polyangiaceae														6
943				o:Myxococcales	o:Myxococcales, f:Polyangiaceae	o:Myxococcales, f:Polyangiaceae, g:Minicystis									14
944				o:Myxococcales					2									1	4				1
945				o:Myxococcales												1
946				o:Myxococcales													8
947				o:Myxococcales	o:Myxococcales, f:"Haliangiaceae"	o:Myxococcales, f:"Haliangiaceae", g:Haliangium											13			1
948				o:Myxococcales												2
949				o:Myxococcales							1	3							4
950				o:Myxococcales													1		2
951				o:Myxococcales							1				12		7		26	7		2
952	Cultured	Genome-sequenced		o:Myxococcales	o:Myxococcales, f:"Haliangiaceae"	o:Myxococcales, f:"Haliangiaceae", g:Haliangium												4
953				o:Myxococcales	o:Myxococcales, f:Polyangiaceae	o:Myxococcales, f:Polyangiaceae, g:Chondromyces													10
954				o:Myxococcales	o:Myxococcales, f:Cystobacteraceae	o:Myxococcales, f:Cystobacteraceae, g:Cystobacter														5
955				o:Myxococcales															16
956				o:Myxococcales												2
957				o:Myxococcales																		1
958				o:Myxococcales	o:Myxococcales, f:Polyangiaceae										1							12
959				o:Myxococcales											21
960				o:Myxococcales	o:Myxococcales, f:Sandaracinaceae	o:Myxococcales, f:Sandaracinaceae, g:Sandaracinus										9
961				o:Myxococcales											1
962	Cultured			o:Myxococcales	o:Myxococcales, f:Labilitrichaceae	o:Myxococcales, f:Labilitrichaceae, g:Labilithrix									1		2		2			1
963				o:Myxococcales											32				16
964				o:Myxococcales	o:Myxococcales, f:Polyangiaceae	o:Myxococcales, f:Polyangiaceae, g:Chondromyces													8
965				o:Myxococcales																		5
966				o:Myxococcales							3								1	1
967				o:Myxococcales																	2
968				o:Myxococcales	o:Myxococcales, f:Cystobacteraceae	o:Myxococcales, f:Cystobacteraceae, g:Anaeromyxobacter									4
969				o:Myxococcales	o:Myxococcales, f:"Haliangiaceae"	o:Myxococcales, f:"Haliangiaceae", g:Haliangium									7				1			2
970				o:Myxococcales														1	3
971				o:Myxococcales	o:Myxococcales, f:"Haliangiaceae"	o:Myxococcales, f:"Haliangiaceae", g:Haliangium																9
972				o:Myxococcales	o:Myxococcales, f:"Haliangiaceae"	o:Myxococcales, f:"Haliangiaceae", g:Haliangium			7		3	3					12		11	72		3
973				o:Myxococcales	o:Myxococcales, f:Polyangiaceae										17
974				o:Myxococcales	o:Myxococcales, f:Sandaracinaceae	o:Myxococcales, f:Sandaracinaceae, g:Sandaracinus					1
975				o:Myxococcales															1
976				o:Myxococcales														8
977				o:Myxococcales	o:Myxococcales, f:Polyangiaceae														2
978	Cultured	Genome-sequenced		o:Myxococcales	o:Myxococcales, f:Cystobacteraceae						6	3			2		1		37	4		9
979				o:Myxococcales	o:Myxococcales, f:"Haliangiaceae"	o:Myxococcales, f:"Haliangiaceae", g:Haliangium																1
980				o:Myxococcales							1				5	1			24
981				o:Myxococcales													1			17		2
982				o:Myxococcales	o:Myxococcales, f:Polyangiaceae																	5
983				o:Myxococcales	o:Myxococcales, f:"Haliangiaceae"										2		5		2	5		3
984				o:Myxococcales	o:Myxococcales, f:Polyangiaceae						1			3	16		47		12	3		8	5
985	Cultured	Genome-sequenced		o:Myxococcales	o:Myxococcales, f:Polyangiaceae						1				21				2
986	Cultured	Genome-sequenced		o:Myxococcales	o:Myxococcales, f:Cystobacteraceae														4
987				o:Myxococcales	o:Myxococcales, f:Polyangiaceae												8
988				o:Myxococcales	o:Myxococcales, f:"Haliangiaceae"	o:Myxococcales, f:"Haliangiaceae", g:Haliangium														1		3
989				o:Myxococcales																1
990				o:Myxococcales	o:Myxococcales, f:"Haliangiaceae"	o:Myxococcales, f:"Haliangiaceae", g:Haliangium															1
991				o:Myxococcales														1		3	2
992				o:Myxococcales	o:Myxococcales, f:"Haliangiaceae"	o:Myxococcales, f:"Haliangiaceae", g:Haliangium						1			1		20		8	1		13
993	Cultured			o:Myxococcales	o:Myxococcales, f:Labilitrichaceae	o:Myxococcales, f:Labilitrichaceae, g:Labilithrix								1	9		23		15	63		10
994				o:Myxococcales																		1
995				o:Myxococcales															16
996				o:Myxococcales	o:Myxococcales, f:"Haliangiaceae"	o:Myxococcales, f:"Haliangiaceae", g:Haliangium					1						1		1			1
997				o:Myxococcales	o:Myxococcales, f:"Haliangiaceae"	o:Myxococcales, f:"Haliangiaceae", g:Haliangium										8		8
998			Environmentally superior	o:Myxococcales	o:Myxococcales, f:Polyangiaceae	o:Myxococcales, f:Polyangiaceae, g:Chondromyces	9				18	32			1334		538		865	434	12	236	1
999				o:Myxococcales	o:Myxococcales, f:"Haliangiaceae"	o:Myxococcales, f:"Haliangiaceae", g:Haliangium					1	2					6		17	8		2
1000				o:Myxococcales	o:Myxococcales, f:"Haliangiaceae"	o:Myxococcales, f:"Haliangiaceae", g:Haliangium					3				2		3		3	26		1
1001				o:Myxococcales															5
1002				o:Myxococcales																2		1
1003				o:Myxococcales														2
1004				o:Myxococcales	o:Myxococcales, f:Polyangiaceae	o:Myxococcales, f:Polyangiaceae, g:Chondromyces									97				14	14
1005				o:Myxococcales	o:Myxococcales, f:Kofleriaceae																	1
1006				o:Myxococcales																1		1
1007				o:Myxococcales	o:Myxococcales, f:Phaselicystidaceae						3	4			1				7	4
1008				o:Myxococcales	o:Myxococcales, f:Polyangiaceae														9
1009				o:Myxococcales																		26
1010				o:Myxococcales	o:Myxococcales, f:"Haliangiaceae"	o:Myxococcales, f:"Haliangiaceae", g:Haliangium													1			8
1011				o:Myxococcales	o:Myxococcales, f:Polyangiaceae				1		5	2			50		4		52	1
1012				o:Myxococcales	o:Myxococcales, f:Polyangiaceae						4
1013				o:Myxococcales													1
1014				o:Myxococcales				24		1	17	17			50	1	5	7	488	8		17	8
1015				o:Myxococcales								159
1016				o:Myxococcales	o:Myxococcales, f:"Haliangiaceae"	o:Myxococcales, f:"Haliangiaceae", g:Haliangium														2	1
1017				o:Myxococcales	o:Myxococcales, f:Polyangiaceae	o:Myxococcales, f:Polyangiaceae, g:Chondromyces													9
1018	Cultured	Genome-sequenced		o:Myxococcales	o:Myxococcales, f:Nannocystaceae	o:Myxococcales, f:Nannocystaceae, g:Nannocystis			2		3	1		1	4				21	5
1019				o:Myxococcales	o:Myxococcales, f:Polyangiaceae										1
1020				o:Myxococcales	o:Myxococcales, f:"Haliangiaceae"	o:Myxococcales, f:"Haliangiaceae", g:Haliangium																3
1021				o:Myxococcales	o:Myxococcales, f:Polyangiaceae										40				5
1022				o:Myxococcales															2	1
1023				o:Myxococcales															12	4
1024				o:Myxococcales	o:Myxococcales, f:Nannocystaceae												2
1025				o:Myxococcales																7		8
1026				o:Myxococcales	o:Myxococcales, f:Nannocystaceae	o:Myxococcales, f:Nannocystaceae, g:Nannocystis					1					243					1
1027				o:Myxococcales	o:Myxococcales, f:Polyangiaceae							1			7
1028				o:Myxococcales	o:Myxococcales, f:"Haliangiaceae"	o:Myxococcales, f:"Haliangiaceae", g:Haliangium													16
1029				o:Myxococcales	o:Myxococcales, f:Polyangiaceae						12	3			16				36	13
1030				o:Myxococcales																		2
1031				o:Myxococcales																		1
1032	Cultured	Genome-sequenced		o:Myxococcales	o:Myxococcales, f:Polyangiaceae	o:Myxococcales, f:Polyangiaceae, g:Polyangium											2		1			1
1033				o:Myxococcales	o:Myxococcales, f:Polyangiaceae							4			10				68
1034				o:Myxococcales	o:Myxococcales, f:Sandaracinaceae	o:Myxococcales, f:Sandaracinaceae, g:Sandaracinus						2
1035				o:Myxococcales	o:Myxococcales, f:Nannocystaceae													40
1036				o:Myxococcales														4
1037				o:Myxococcales															18
1038				o:Myxococcales															1	5
1039				o:Myxococcales											2		2		14	1
1040				o:Myxococcales															8
1041				o:Myxococcales	o:Myxococcales, f:Polyangiaceae	o:Myxococcales, f:Polyangiaceae, g:Sorangium											4		4
1042				o:Myxococcales								1			6		49		14	53		19
1043				o:Myxococcales	o:Myxococcales, f:Sandaracinaceae	o:Myxococcales, f:Sandaracinaceae, g:Sandaracinus											48
1044				o:Myxococcales											24		119		8			3
1045				o:Myxococcales	o:Myxococcales, f:"Haliangiaceae"	o:Myxococcales, f:"Haliangiaceae", g:Haliangium													2
1046				o:Myxococcales	o:Myxococcales, f:Polyangiaceae										2				1
1047				o:Myxococcales	o:Myxococcales, f:Polyangiaceae													3
1048				o:Myxococcales	o:Myxococcales, f:Polyangiaceae	o:Myxococcales, f:Polyangiaceae, g:Chondromyces									2				1
1049	Cultured			o:Myxococcales	o:Myxococcales, f:Labilitrichaceae	o:Myxococcales, f:Labilitrichaceae, g:Labilithrix													2	1		1
1050				o:Myxococcales	o:Myxococcales, f:Cystobacteraceae										2
1051				o:Myxococcales															2
1052				o:Myxococcales	o:Myxococcales, f:Myxococcaceae	o:Myxococcales, f:Myxococcaceae, g:Aggregicoccus											32	4	216			1	4
1053				o:Myxococcales	o:Myxococcales, f:Myxococcaceae														1
1054				o:Myxococcales	o:Myxococcales, f:"Haliangiaceae"	o:Myxococcales, f:"Haliangiaceae", g:Haliangium													11			1
1055				o:Myxococcales	o:Myxococcales, f:Polyangiaceae											1		49
1056				o:Myxococcales													1		6
1057				o:Myxococcales	o:Myxococcales, f:"Haliangiaceae"	o:Myxococcales, f:"Haliangiaceae", g:Haliangium													12
1058				o:Myxococcales	o:Myxococcales, f:"Haliangiaceae"	o:Myxococcales, f:"Haliangiaceae", g:Haliangium													3
1059	Cultured			o:Myxococcales	o:Myxococcales, f:Polyangiaceae	o:Myxococcales, f:Polyangiaceae, g:Byssovorax													29
1060				o:Myxococcales	o:Myxococcales, f:"Haliangiaceae"	o:Myxococcales, f:"Haliangiaceae", g:Haliangium			2		1	2			14				66
1061				o:Myxococcales													29		20	29		1
1062	Cultured	Genome-sequenced		o:Myxococcales	o:Myxococcales, f:Polyangiaceae						2								89			2	1
1063				o:Myxococcales											9				31			11
1064				o:Myxococcales														58
1065				o:Myxococcales																2
1066				o:Myxococcales													8	22
1067				o:Myxococcales	o:Myxococcales, f:Polyangiaceae												1			6		5
1068				o:Myxococcales	o:Myxococcales, f:"Haliangiaceae"	o:Myxococcales, f:"Haliangiaceae", g:Haliangium													25
1069				o:Myxococcales	o:Myxococcales, f:"Haliangiaceae"	o:Myxococcales, f:"Haliangiaceae", g:Haliangium					1				2		3		15
1070				o:Myxococcales															1
1071				o:Myxococcales															1
1072				o:Myxococcales	o:Myxococcales, f:Polyangiaceae																	3
1073				o:Myxococcales											1		2		1
1074				o:Myxococcales													2		1
1075				o:Myxococcales	o:Myxococcales, f:Kofleriaceae	o:Myxococcales, f:Kofleriaceae, g:Kofleria											4		1
1076				o:Myxococcales	o:Myxococcales, f:Sandaracinaceae										2				7
1077	Cultured	Genome-sequenced		o:Myxococcales			2					7		5	60		1	1	190	24		62
1078	Cultured			o:Myxococcales	o:Myxococcales, f:Polyangiaceae	o:Myxococcales, f:Polyangiaceae, g:Chondromyces						5			3		9		2	5		3
1079				o:Myxococcales	o:Myxococcales, f:Kofleriaceae						1								1
1080				o:Myxococcales											1
1081				o:Myxococcales							1						1		3			2
1082				o:Myxococcales	o:Myxococcales, f:Polyangiaceae													2
1083				o:Myxococcales															2
1084				o:Myxococcales															1	3		3
1085	Cultured	Genome-sequenced		o:Myxococcales	o:Myxococcales, f:"Haliangiaceae"	o:Myxococcales, f:"Haliangiaceae", g:Haliangium									2		2		4			1
1086				o:Myxococcales	o:Myxococcales, f:Myxococcaceae	o:Myxococcales, f:Myxococcaceae, g:Aggregicoccus									2
1087	Cultured			o:Myxococcales	o:Myxococcales, f:Polyangiaceae												1
1088				o:Myxococcales													3
1089				o:Myxococcales															7
1090				o:Myxococcales															2
1091				o:Myxococcales	o:Myxococcales, f:"Haliangiaceae"							1			94		49		71	58		8
1092				o:Myxococcales	o:Myxococcales, f:"Haliangiaceae"	o:Myxococcales, f:"Haliangiaceae", g:Haliangium									2		5		7
1093	Cultured	Genome-sequenced		o:Myxococcales	o:Myxococcales, f:Polyangiaceae				3		19	26			298		5	1	339	23		114	1
1094				o:Myxococcales															1
1095				o:Myxococcales	o:Myxococcales, f:"Haliangiaceae"	o:Myxococcales, f:"Haliangiaceae", g:Haliangium						1				362
1096				o:Myxococcales	o:Myxococcales, f:Sandaracinaceae	o:Myxococcales, f:Sandaracinaceae, g:Sandaracinus									12		11		5	1
1097				o:Myxococcales	o:Myxococcales, f:Polyangiaceae	o:Myxococcales, f:Polyangiaceae, g:Jahnella											15					4
1098				o:Myxococcales	o:Myxococcales, f:Nannocystaceae														3			3
1099				o:Myxococcales	o:Myxococcales, f:Nannocystaceae														1
1100				o:Myxococcales	o:Myxococcales, f:"Haliangiaceae"	o:Myxococcales, f:"Haliangiaceae", g:Haliangium					1				1				18
1101				o:Myxococcales													3
1102				o:Myxococcales	o:Myxococcales, f:"Haliangiaceae"	o:Myxococcales, f:"Haliangiaceae", g:Haliangium											2		1
1103				o:Myxococcales	o:Myxococcales, f:Myxococcaceae														1			4
1104				o:Myxococcales	o:Myxococcales, f:Myxococcaceae														1
1105				o:Myxococcales	o:Myxococcales, f:Sandaracinaceae	o:Myxococcales, f:Sandaracinaceae, g:Sandaracinus											15
1106				o:Myxococcales	o:Myxococcales, f:Polyangiaceae												2	1				1
1107				o:Myxococcales	o:Myxococcales, f:Polyangiaceae										22		2		61
1108				o:Myxococcales	o:Myxococcales, f:"Haliangiaceae"	o:Myxococcales, f:"Haliangiaceae", g:Haliangium													1
1109				o:Myxococcales	o:Myxococcales, f:Polyangiaceae												4				1
1110				o:Myxococcales	o:Myxococcales, f:Polyangiaceae	o:Myxococcales, f:Polyangiaceae, g:Chondromyces											1
1111				o:Myxococcales								20								1
1112				o:Myxococcales	o:Myxococcales, f:Myxococcaceae												3			1		3
1113	Cultured	Genome-sequenced		o:Myxococcales	o:Myxococcales, f:Polyangiaceae	o:Myxococcales, f:Polyangiaceae, g:Chondromyces												1	33
1114				o:Myxococcales	o:Myxococcales, f:Polyangiaceae	o:Myxococcales, f:Polyangiaceae, g:Chondromyces													6
1115				o:Myxococcales													13					1
1116				o:Myxococcales	o:Myxococcales, f:"Haliangiaceae"										11		8		9		1
1117				o:Myxococcales															1		1
1118				o:Myxococcales											1				6
1119	Cultured	Genome-sequenced		o:Myxococcales	o:Myxococcales, f:Sandaracinaceae	o:Myxococcales, f:Sandaracinaceae, g:Sandaracinus													1
1120	Cultured	Genome-sequenced		o:Myxococcales	o:Myxococcales, f:Polyangiaceae	o:Myxococcales, f:Polyangiaceae, g:Polyangium			1					3					38
1121				o:Myxococcales															2
1122				o:Myxococcales	o:Myxococcales, f:Polyangiaceae														1
1123				o:Myxococcales								3			5		3		1	1		49
1124				o:Myxococcales	o:Myxococcales, f:Polyangiaceae	o:Myxococcales, f:Polyangiaceae, g:Chondromyces													2
1125				o:Myxococcales	o:Myxococcales, f:"Haliangiaceae"	o:Myxococcales, f:"Haliangiaceae", g:Haliangium												26
1126				o:Myxococcales										1	95				198
1127				o:Myxococcales	o:Myxococcales, f:Sandaracinaceae	o:Myxococcales, f:Sandaracinaceae, g:Sandaracinus									1		1		1	6		4
1128				o:Myxococcales	o:Myxococcales, f:"Haliangiaceae"	o:Myxococcales, f:"Haliangiaceae", g:Haliangium													25			7
1129				o:Myxococcales														1
1130				o:Myxococcales	o:Myxococcales, f:Polyangiaceae	o:Myxococcales, f:Polyangiaceae, g:Chondromyces													1			1
1131				o:Myxococcales	o:Myxococcales, f:Polyangiaceae														9
1132				o:Myxococcales	o:Myxococcales, f:Nannocystaceae	o:Myxococcales, f:Nannocystaceae, g:Nannocystis																4
1133				o:Myxococcales	o:Myxococcales, f:Polyangiaceae	o:Myxococcales, f:Polyangiaceae, g:Chondromyces									5
1134				o:Myxococcales	o:Myxococcales, f:Labilitrichaceae	o:Myxococcales, f:Labilitrichaceae, g:Labilithrix											1		15	5		4
1135				o:Myxococcales	o:Myxococcales, f:Polyangiaceae	o:Myxococcales, f:Polyangiaceae, g:Chondromyces									34				3
1136				o:Myxococcales													2		5
1137				o:Myxococcales	o:Myxococcales, f:Nannocystaceae	o:Myxococcales, f:Nannocystaceae, g:Nannocystis												1
1138				o:Myxococcales													3		1
1139				o:Myxococcales											3	1	19		142	1		6
1140				o:Myxococcales	o:Myxococcales, f:Phaselicystidaceae				3
1141				o:Myxococcales														32
1142				o:Myxococcales											2		3		3
1143				o:Myxococcales	o:Myxococcales, f:Cystobacteraceae												1			28
1144				o:Myxococcales	o:Myxococcales, f:Polyangiaceae										1		2		9
1145	Cultured	Genome-sequenced		o:Myxococcales	o:Myxococcales, f:Cystobacteraceae	o:Myxococcales, f:Cystobacteraceae, g:Anaeromyxobacter									11
1146				o:Myxococcales	o:Myxococcales, f:"Haliangiaceae"	o:Myxococcales, f:"Haliangiaceae", g:Haliangium									3				1	1		7
1147				o:Myxococcales	o:Myxococcales, f:"Haliangiaceae"		2				6	4			73		4		130	17		13
1148	Cultured	Genome-sequenced		o:Myxococcales	o:Myxococcales, f:Polyangiaceae	o:Myxococcales, f:Polyangiaceae, g:Polyangium					5				3		10		30
1149				o:Myxococcales	o:Myxococcales, f:"Haliangiaceae"	o:Myxococcales, f:"Haliangiaceae", g:Haliangium					1								1
1150				o:Myxococcales	o:Myxococcales, f:Polyangiaceae														2
1151				o:Myxococcales													1
1152				o:Myxococcales	o:Myxococcales, f:Polyangiaceae															4
1153				o:Myxococcales	o:Myxococcales, f:Polyangiaceae													4
1154				o:Myxococcales	o:Myxococcales, f:Nannocystaceae													8
1155				o:Myxococcales	o:Myxococcales, f:Nannocystaceae				4			1							10
1156				o:Myxococcales	o:Myxococcales, f:Polyangiaceae	o:Myxococcales, f:Polyangiaceae, g:Chondromyces										33
1157				o:Myxococcales	o:Myxococcales, f:Cystobacteraceae										3	3			134	1
1158				o:Myxococcales	o:Myxococcales, f:Polyangiaceae														1
1159	Cultured	Genome-sequenced		o:Myxococcales	o:Myxococcales, f:Polyangiaceae	o:Myxococcales, f:Polyangiaceae, g:Polyangium									1		43		7	47
1160				o:Myxococcales											74		45		7
1161				o:Myxococcales	o:Myxococcales, f:Polyangiaceae												2					2
1162				o:Myxococcales	o:Myxococcales, f:Polyangiaceae												8
1163				o:Myxococcales																		18
1164				o:Myxococcales	o:Myxococcales, f:"Haliangiaceae"	o:Myxococcales, f:"Haliangiaceae", g:Haliangium									7				4	2		1
1165				o:Myxococcales	o:Myxococcales, f:Cystobacteraceae	o:Myxococcales, f:Cystobacteraceae, g:Cystobacter													5
1166				o:Myxococcales															3
1167				o:Myxococcales	o:Myxococcales, f:Nannocystaceae						5				2		1		9
1168				o:Myxococcales													3		9
1169				o:Myxococcales								12
1170				o:Myxococcales								1			1		5		1	17		12
1171				o:Myxococcales	o:Myxococcales, f:"Haliangiaceae"	o:Myxococcales, f:"Haliangiaceae", g:Haliangium													8
1172				o:Myxococcales	o:Myxococcales, f:Polyangiaceae												27
1173				o:Myxococcales	o:Myxococcales, f:Polyangiaceae	o:Myxococcales, f:Polyangiaceae, g:Polyangium													3
1174				o:Myxococcales	o:Myxococcales, f:Polyangiaceae						1	24		13	5		1		128	2		36	1
1175				o:Myxococcales												26
1176				o:Myxococcales													2		1
1177				o:Myxococcales															11
1178				o:Myxococcales	o:Myxococcales, f:Polyangiaceae													9
1179				o:Myxococcales	o:Myxococcales, f:Polyangiaceae												10
1180				o:Myxococcales																4
1181				o:Myxococcales	o:Myxococcales, f:Polyangiaceae	o:Myxococcales, f:Polyangiaceae, g:Chondromyces									1
1182				o:Myxococcales														1
1183				o:Myxococcales	o:Myxococcales, f:"Haliangiaceae"	o:Myxococcales, f:"Haliangiaceae", g:Haliangium									20				11	1		1	1
1184				o:Myxococcales															1
1185				o:Myxococcales	o:Myxococcales, f:Labilitrichaceae	o:Myxococcales, f:Labilitrichaceae, g:Labilithrix													3
1186				o:Myxococcales															3
1187				o:Myxococcales	o:Myxococcales, f:Polyangiaceae												31					3
1188				o:Myxococcales															5
1189				o:Myxococcales	o:Myxococcales, f:Polyangiaceae	o:Myxococcales, f:Polyangiaceae, g:Chondromyces											8
1190				o:Myxococcales											1				3
1191				o:Myxococcales												4
1192				o:Myxococcales	o:Myxococcales, f:Polyangiaceae	o:Myxococcales, f:Polyangiaceae, g:Chondromyces													20	4
1193				o:Myxococcales	o:Myxococcales, f:"Haliangiaceae"																	1
1194				o:Myxococcales															2
1195				o:Myxococcales	o:Myxococcales, f:Polyangiaceae													9
1196	Cultured			o:Myxococcales	o:Myxococcales, f:Kofleriaceae	o:Myxococcales, f:Kofleriaceae, g:Kofleria													2
1197				o:Myxococcales							4								1	1
1198				o:Myxococcales	o:Myxococcales, f:"Haliangiaceae"	o:Myxococcales, f:"Haliangiaceae", g:Haliangium									2				1
1199				o:Myxococcales															1			1
1200				o:Myxococcales	o:Myxococcales, f:Phaselicystidaceae	o:Myxococcales, f:Phaselicystidaceae, g:Phaselicystis											1
1201				o:Myxococcales														2
1202				o:Myxococcales											11		7		1
1203				o:Myxococcales																		2
1204				o:Myxococcales											5		1		21
1205				o:Myxococcales							1						6		20			1	1
1206				o:Myxococcales	o:Myxococcales, f:Nannocystaceae	o:Myxococcales, f:Nannocystaceae, g:Nannocystis										125				1
1207	Cultured			o:Myxococcales	o:Myxococcales, f:Polyangiaceae	o:Myxococcales, f:Polyangiaceae, g:Chondromyces	22				1	3							1			2
1208				o:Myxococcales	o:Myxococcales, f:Kofleriaceae										5		21					1
1209				o:Myxococcales	o:Myxococcales, f:Nannocystaceae												2		1	3
1210				o:Myxococcales	o:Myxococcales, f:Polyangiaceae											2
1211				o:Myxococcales	o:Myxococcales, f:Polyangiaceae						6	7			26		152		118	7		36	1
1212				o:Myxococcales	o:Myxococcales, f:Myxococcaceae	o:Myxococcales, f:Myxococcaceae, g:Aggregicoccus												9
1213				o:Myxococcales															3			3
1214				o:Myxococcales								4							10
1215	Cultured	Genome-sequenced		o:Myxococcales	o:Myxococcales, f:"Haliangiaceae"	o:Myxococcales, f:"Haliangiaceae", g:Haliangium														1
1216				o:Myxococcales	o:Myxococcales, f:Phaselicystidaceae										2				17			79
1217				o:Myxococcales															1			1
1218				o:Myxococcales											2				2
1219				o:Myxococcales	o:Myxococcales, f:Labilitrichaceae																	1
1220				o:Myxococcales	o:Myxococcales, f:Polyangiaceae	o:Myxococcales, f:Polyangiaceae, g:Chondromyces					1	5				1			9	19	1	18
1221				o:Myxococcales	o:Myxococcales, f:"Haliangiaceae"										2		116		4	5		6
1222				o:Myxococcales	o:Myxococcales, f:Labilitrichaceae	o:Myxococcales, f:Labilitrichaceae, g:Labilithrix														4
1223				o:Myxococcales	o:Myxococcales, f:Cystobacteraceae		10				1	1				5			1	3
1224				o:Myxococcales											3		5		1
1225				o:Myxococcales	o:Myxococcales, f:Myxococcaceae												2		1
1226				o:Myxococcales	o:Myxococcales, f:Polyangiaceae														1			1
1227				o:Myxococcales	o:Myxococcales, f:Sandaracinaceae					2						104
1228				o:Myxococcales	o:Myxococcales, f:Polyangiaceae										5				19
1229				o:Myxococcales																		2
1230				o:Myxococcales	o:Myxococcales, f:Polyangiaceae																10
1231				o:Myxococcales													7		5	1
1232	Cultured	Genome-sequenced		o:Myxococcales	o:Myxococcales, f:Polyangiaceae	o:Myxococcales, f:Polyangiaceae, g:Chondromyces													5
1233				o:Myxococcales								9
1234				o:Myxococcales	o:Myxococcales, f:Nannocystaceae											11
1235				o:Myxococcales											3				6
1236	Cultured	Genome-sequenced		o:Myxococcales	o:Myxococcales, f:Myxococcaceae						2									1
1237				o:Myxococcales	o:Myxococcales, f:Labilitrichaceae	o:Myxococcales, f:Labilitrichaceae, g:Labilithrix					3						2		26			1
1238				o:Myxococcales	o:Myxococcales, f:"Haliangiaceae"														2
1239				o:Myxococcales															7
1240				o:Myxococcales	o:Myxococcales, f:Polyangiaceae										1
1241				o:Myxococcales	o:Myxococcales, f:"Haliangiaceae"	o:Myxococcales, f:"Haliangiaceae", g:Haliangium					6	3			15		99		97	15		8
1242				o:Myxococcales	o:Myxococcales, f:Sandaracinaceae	o:Myxococcales, f:Sandaracinaceae, g:Sandaracinus														8
1243				o:Myxococcales															21
1244				o:Myxococcales	o:Myxococcales, f:Polyangiaceae						5	4			38		80	3	741	16		15
1245	Cultured	Genome-sequenced		o:Myxococcales	o:Myxococcales, f:Myxococcaceae	o:Myxococcales, f:Myxococcaceae, g:Aggregicoccus	9		1										3	2		4
1246				o:Myxococcales													153
1247				o:Myxococcales															13
1248	Cultured	Genome-sequenced		o:Myxococcales	o:Myxococcales, f:Polyangiaceae	o:Myxococcales, f:Polyangiaceae, g:Chondromyces						2							13	8
1249				o:Myxococcales								1					7
1250				o:Myxococcales															4
1251				o:Myxococcales												13
1252				o:Myxococcales	o:Myxococcales, f:"Haliangiaceae"	o:Myxococcales, f:"Haliangiaceae", g:Haliangium													7
1253				o:Myxococcales	o:Myxococcales, f:Kofleriaceae			4	2		2	2			180	4	17	1	245	19		2
1254				o:Myxococcales							1				10		1		14			4
1255				o:Myxococcales													2		1
1256	Cultured	Genome-sequenced		o:Myxococcales	o:Myxococcales, f:Nannocystaceae	o:Myxococcales, f:Nannocystaceae, g:Nannocystis					1								1
1257				o:Myxococcales	o:Myxococcales, f:"Haliangiaceae"	o:Myxococcales, f:"Haliangiaceae", g:Haliangium													8
1258				o:Myxococcales	o:Myxococcales, f:"Haliangiaceae"	o:Myxococcales, f:"Haliangiaceae", g:Haliangium			368			1							2	1		2
1259				o:Myxococcales														5
1260				o:Myxococcales	o:Myxococcales, f:Cystobacteraceae														2
1261				o:Myxococcales	o:Myxococcales, f:Polyangiaceae														6
1262				o:Myxococcales											19		62		27	4		8
1263				o:Myxococcales	o:Myxococcales, f:Myxococcaceae												10			18
1264				o:Myxococcales							4				1				2	1
1265				o:Myxococcales	o:Myxococcales, f:"Haliangiaceae"														4
1266				o:Myxococcales												1
1267				o:Myxococcales	o:Myxococcales, f:Polyangiaceae																		4
1268				o:Myxococcales	o:Myxococcales, f:"Haliangiaceae"	o:Myxococcales, f:"Haliangiaceae", g:Haliangium													7
1269				o:Myxococcales											5	5	5	1	213			12	2
1270				o:Myxococcales	o:Myxococcales, f:Polyangiaceae										8				1
1271				o:Myxococcales	o:Myxococcales, f:"Haliangiaceae"	o:Myxococcales, f:"Haliangiaceae", g:Haliangium											19		3			2
1272				o:Myxococcales	o:Myxococcales, f:Labilitrichaceae																	2
1273	Cultured	Genome-sequenced		o:Myxococcales	o:Myxococcales, f:Sandaracinaceae	o:Myxococcales, f:Sandaracinaceae, g:Sandaracinus									6				6
1274				o:Myxococcales	o:Myxococcales, f:Polyangiaceae	o:Myxococcales, f:Polyangiaceae, g:Chondromyces											13		2
1275				o:Myxococcales	o:Myxococcales, f:Myxococcaceae										47							1
1276	Cultured	Genome-sequenced		o:Myxococcales	o:Myxococcales, f:Polyangiaceae	o:Myxococcales, f:Polyangiaceae, g:Sorangium					5	23			36				228	5
1277				o:Myxococcales	o:Myxococcales, f:Polyangiaceae						3			1	3				17	7
1278				o:Myxococcales														6
1279				o:Myxococcales															30
1280				o:Myxococcales															18
1281	Cultured			o:Myxococcales	o:Myxococcales, f:Polyangiaceae						16				9		4		48	3		11
1282				o:Myxococcales	o:Myxococcales, f:"Haliangiaceae"	o:Myxococcales, f:"Haliangiaceae", g:Haliangium					2	1								3
1283				o:Myxococcales																2
1284				o:Myxococcales													1		1
1285	Cultured	Genome-sequenced		o:Myxococcales	o:Myxococcales, f:Nannocystaceae								30					102
1286				o:Myxococcales														2					1
1287				o:Myxococcales												1
1288	Cultured			o:Myxococcales	o:Myxococcales, f:Polyangiaceae	o:Myxococcales, f:Polyangiaceae, g:Chondromyces			2		1				1				432	1			1
1289				o:Myxococcales	o:Myxococcales, f:Polyangiaceae	o:Myxococcales, f:Polyangiaceae, g:Chondromyces											86					2
1290				o:Myxococcales	o:Myxococcales, f:Polyangiaceae														1
1291				o:Myxococcales													13	131
1292				o:Myxococcales													2	1	1
1293				o:Myxococcales												1			3
1294				o:Myxococcales	o:Myxococcales, f:Polyangiaceae																	1
1295				o:Myxococcales															1			1
1296				o:Myxococcales	o:Myxococcales, f:Labilitrichaceae	o:Myxococcales, f:Labilitrichaceae, g:Labilithrix											2		1	4
1297				o:Myxococcales	o:Myxococcales, f:"Haliangiaceae"	o:Myxococcales, f:"Haliangiaceae", g:Haliangium									38				1	2
1298				o:Myxococcales														5
1299				o:Myxococcales	o:Myxococcales, f:"Haliangiaceae"	o:Myxococcales, f:"Haliangiaceae", g:Haliangium													7			1
1300				o:Myxococcales	o:Myxococcales, f:Polyangiaceae	o:Myxococcales, f:Polyangiaceae, g:Chondromyces																1
1301				o:Myxococcales	o:Myxococcales, f:"Haliangiaceae"	o:Myxococcales, f:"Haliangiaceae", g:Haliangium											3		5	1
1302				o:Myxococcales	o:Myxococcales, f:Labilitrichaceae	o:Myxococcales, f:Labilitrichaceae, g:Labilithrix											2		2	1
1303				o:Myxococcales	o:Myxococcales, f:Cystobacteraceae						1				4							6
1304				o:Myxococcales																5
1305				o:Myxococcales	o:Myxococcales, f:Cystobacteraceae	o:Myxococcales, f:Cystobacteraceae, g:Cystobacter											30			12
1306				o:Myxococcales	o:Myxococcales, f:Kofleriaceae												1
1307				o:Myxococcales																	1
1308				o:Myxococcales															1
1309				o:Myxococcales																		1
1310				o:Myxococcales	o:Myxococcales, f:"Haliangiaceae"	o:Myxococcales, f:"Haliangiaceae", g:Haliangium													1
1311				o:Myxococcales	o:Myxococcales, f:"Haliangiaceae"	o:Myxococcales, f:"Haliangiaceae", g:Haliangium											56		26	2		8
1312				o:Myxococcales	o:Myxococcales, f:Polyangiaceae										1				8
1313				o:Myxococcales					3						86				33
1314				o:Myxococcales	o:Myxococcales, f:"Haliangiaceae"	o:Myxococcales, f:"Haliangiaceae", g:Haliangium																11
1315				o:Myxococcales																3
1316				o:Myxococcales											2	8			2
1317				o:Myxococcales											285				12
1318				o:Myxococcales	o:Myxococcales, f:"Haliangiaceae"	o:Myxococcales, f:"Haliangiaceae", g:Haliangium													9
1319				o:Myxococcales	o:Myxococcales, f:"Haliangiaceae"	o:Myxococcales, f:"Haliangiaceae", g:Haliangium									18		3		38	1		2
1320				o:Myxococcales						7						30
1321				o:Myxococcales	o:Myxococcales, f:"Haliangiaceae"	o:Myxococcales, f:"Haliangiaceae", g:Haliangium											1		2
1322				o:Myxococcales	o:Myxococcales, f:"Haliangiaceae"													4
1323				o:Myxococcales							5	5			79		1		41	3
1324				o:Myxococcales	o:Myxococcales, f:Kofleriaceae														13
1325				o:Myxococcales	o:Myxococcales, f:Cystobacteraceae												2
1326				o:Myxococcales														6
1327				o:Myxococcales	o:Myxococcales, f:"Haliangiaceae"	o:Myxococcales, f:"Haliangiaceae", g:Haliangium									2				4			2
1328				o:Myxococcales								1			1
1329				o:Myxococcales	o:Myxococcales, f:Myxococcaceae										247				6
1330				o:Myxococcales	o:Myxococcales, f:Polyangiaceae														4
1331				o:Myxococcales											1		12
1332				o:Myxococcales	o:Myxococcales, f:"Haliangiaceae"	o:Myxococcales, f:"Haliangiaceae", g:Haliangium											3
1333				o:Myxococcales														27
1334				o:Myxococcales								9						5	4
1335				o:Myxococcales	o:Myxococcales, f:Polyangiaceae														1
1336				o:Myxococcales																3
1337				o:Myxococcales	o:Myxococcales, f:Polyangiaceae										6		2
1338	Cultured	Genome-sequenced		o:Myxococcales	o:Myxococcales, f:Myxococcaceae	o:Myxococcales, f:Myxococcaceae, g:Aggregicoccus										20
1339				o:Myxococcales													5	7
1340				o:Myxococcales													2		2			4
1341				o:Myxococcales	o:Myxococcales, f:Polyangiaceae	o:Myxococcales, f:Polyangiaceae, g:Chondromyces													40
1342				o:Myxococcales													3
1343				o:Myxococcales	o:Myxococcales, f:"Haliangiaceae"	o:Myxococcales, f:"Haliangiaceae", g:Haliangium													6
1344				o:Myxococcales														1
1345				o:Myxococcales	o:Myxococcales, f:Polyangiaceae													1
1346				o:Myxococcales								1								2
1347				o:Myxococcales																		6
1348				o:Myxococcales															7
1349				o:Myxococcales							4				1		3		4	73	7	31	1
1350				o:Myxococcales	o:Myxococcales, f:Polyangiaceae												12			2
1351				o:Myxococcales																1
1352				o:Myxococcales	o:Myxococcales, f:"Haliangiaceae"														29
1353				o:Myxococcales	o:Myxococcales, f:Polyangiaceae						2				3				35
1354	Cultured	Genome-sequenced		o:Myxococcales	o:Myxococcales, f:Cystobacteraceae			1	1										4
1355				o:Myxococcales	o:Myxococcales, f:"Haliangiaceae"													17
1356				o:Myxococcales														5
1357				o:Myxococcales													1
1358	Cultured	Genome-sequenced		o:Myxococcales	o:Myxococcales, f:Nannocystaceae	o:Myxococcales, f:Nannocystaceae, g:Nannocystis			3		5	1		4	69				93	8		4
1359	Cultured	Genome-sequenced		o:Myxococcales	o:Myxococcales, f:Sandaracinaceae	o:Myxococcales, f:Sandaracinaceae, g:Sandaracinus						2						1	2
1360				o:Myxococcales	o:Myxococcales, f:Polyangiaceae			7	10													1
1361				o:Myxococcales	o:Myxococcales, f:"Haliangiaceae"	o:Myxococcales, f:"Haliangiaceae", g:Haliangium									3							5
1362				o:Myxococcales	o:Myxococcales, f:"Haliangiaceae"	o:Myxococcales, f:"Haliangiaceae", g:Haliangium											1	3
1363				o:Myxococcales	o:Myxococcales, f:Kofleriaceae																		7
1364				o:Myxococcales	o:Myxococcales, f:Polyangiaceae												12
1365				o:Myxococcales	o:Myxococcales, f:Sandaracinaceae	o:Myxococcales, f:Sandaracinaceae, g:Sandaracinus																5
1366				o:Myxococcales															2
1367				o:Myxococcales	o:Myxococcales, f:"Haliangiaceae"	o:Myxococcales, f:"Haliangiaceae", g:Haliangium												2
1368	Cultured	Genome-sequenced		o:Myxococcales	o:Myxococcales, f:Myxococcaceae	o:Myxococcales, f:Myxococcaceae, g:Aggregicoccus				1								5	1
1369	Cultured	Genome-sequenced		o:Myxococcales	o:Myxococcales, f:"Haliangiaceae"	o:Myxococcales, f:"Haliangiaceae", g:Haliangium												7	3
1370				o:Myxococcales	o:Myxococcales, f:Myxococcaceae	o:Myxococcales, f:Myxococcaceae, g:Aggregicoccus																4
1371				o:Myxococcales											69		2		6
1372				o:Myxococcales	o:Myxococcales, f:Cystobacteraceae	o:Myxococcales, f:Cystobacteraceae, g:Cystobacter													2
1373				o:Myxococcales	o:Myxococcales, f:"Haliangiaceae"	o:Myxococcales, f:"Haliangiaceae", g:Haliangium									6				1
1374				o:Myxococcales														2
1375				o:Myxococcales	o:Myxococcales, f:Polyangiaceae													16
1376				o:Myxococcales													1					7
1377				o:Myxococcales	o:Myxococcales, f:"Haliangiaceae"	o:Myxococcales, f:"Haliangiaceae", g:Haliangium											3		7	11		6
1378				o:Myxococcales												1
1379				o:Myxococcales															5
1380				o:Myxococcales	o:Myxococcales, f:Polyangiaceae														3
1381				o:Myxococcales													1			1
1382				o:Myxococcales													367
1383				o:Myxococcales													9
1384				o:Myxococcales													1		2
1385				o:Myxococcales															4			11
1386				o:Myxococcales	o:Myxococcales, f:Nannocystaceae										1		2		5
1387				o:Myxococcales	o:Myxococcales, f:"Haliangiaceae"	o:Myxococcales, f:"Haliangiaceae", g:Haliangium			1			1			3				9
1388				o:Myxococcales	o:Myxococcales, f:"Haliangiaceae"										9
1389				o:Myxococcales	o:Myxococcales, f:Polyangiaceae														4
1390				o:Myxococcales	o:Myxococcales, f:Phaselicystidaceae	o:Myxococcales, f:Phaselicystidaceae, g:Phaselicystis											82
1391				o:Myxococcales														5
1392				o:Myxococcales												37
1393				o:Myxococcales																1
1394				o:Myxococcales	o:Myxococcales, f:Polyangiaceae	o:Myxococcales, f:Polyangiaceae, g:Sorangium									86		2		17
1395				o:Myxococcales	o:Myxococcales, f:Polyangiaceae	o:Myxococcales, f:Polyangiaceae, g:Chondromyces													17
1396				o:Myxococcales																			2
1397				o:Myxococcales													2		3			1
1398				o:Myxococcales	o:Myxococcales, f:Nannocystaceae										4							4
1399				o:Myxococcales	o:Myxococcales, f:Myxococcaceae						2				1153				32
1400				o:Myxococcales											2				6
1401				o:Myxococcales	o:Myxococcales, f:"Haliangiaceae"	o:Myxococcales, f:"Haliangiaceae", g:Haliangium													3			1
1402				o:Myxococcales	o:Myxococcales, f:Nannocystaceae												4	1	2			4
1403				o:Myxococcales																		1
1404				o:Myxococcales	o:Myxococcales, f:Polyangiaceae	o:Myxococcales, f:Polyangiaceae, g:Jahnella													2
1405				o:Myxococcales	o:Myxococcales, f:"Haliangiaceae"	o:Myxococcales, f:"Haliangiaceae", g:Haliangium						1							3
1406	Cultured	Genome-sequenced		o:Myxococcales	o:Myxococcales, f:Nannocystaceae													37
1407				o:Myxococcales	o:Myxococcales, f:"Haliangiaceae"														1
1408	Cultured			o:Myxococcales	o:Myxococcales, f:Labilitrichaceae														4
1409				o:Myxococcales	o:Myxococcales, f:Cystobacteraceae	o:Myxococcales, f:Cystobacteraceae, g:Cystobacter			18										4	4		4
1410				o:Myxococcales	o:Myxococcales, f:"Haliangiaceae"	o:Myxococcales, f:"Haliangiaceae", g:Haliangium									1				2
1411	Cultured	Genome-sequenced		o:Myxococcales	o:Myxococcales, f:Sandaracinaceae	o:Myxococcales, f:Sandaracinaceae, g:Sandaracinus					1	2							9
1412				o:Myxococcales															4
1413				o:Myxococcales	o:Myxococcales, f:"Haliangiaceae"	o:Myxococcales, f:"Haliangiaceae", g:Haliangium																1
1414				o:Myxococcales																		2
1415				o:Myxococcales													113		1	5		23
1416				o:Myxococcales	o:Myxococcales, f:Myxococcaceae						1	1			8		3		12	36		1
1417	Cultured	Genome-sequenced		o:Myxococcales																6
1418				o:Myxococcales	o:Myxococcales, f:"Haliangiaceae"	o:Myxococcales, f:"Haliangiaceae", g:Haliangium						2			10				247	8		4
1419				o:Myxococcales															15	1
1420				o:Myxococcales	o:Myxococcales, f:Polyangiaceae	o:Myxococcales, f:Polyangiaceae, g:Chondromyces																1
1421				o:Myxococcales													30		4			4
1422				o:Myxococcales	o:Myxococcales, f:Kofleriaceae												2		1
1423				o:Myxococcales													5			5		1
1424				o:Myxococcales	o:Myxococcales, f:"Haliangiaceae"	o:Myxococcales, f:"Haliangiaceae", g:Haliangium													20			1
1425				o:Myxococcales													45
1426				o:Myxococcales	o:Myxococcales, f:Polyangiaceae						2	1			4		3		44	4		21
1427				o:Myxococcales	o:Myxococcales, f:Myxococcaceae	o:Myxococcales, f:Myxococcaceae, g:Aggregicoccus													121				1
1428				o:Myxococcales	o:Myxococcales, f:Labilitrichaceae	o:Myxococcales, f:Labilitrichaceae, g:Labilithrix													2
1429				o:Myxococcales	o:Myxococcales, f:Kofleriaceae														1	3
1430	Cultured			o:Myxococcales	o:Myxococcales, f:Polyangiaceae														8
1431				o:Myxococcales	o:Myxococcales, f:"Haliangiaceae"	o:Myxococcales, f:"Haliangiaceae", g:Haliangium			60										1
1432				o:Myxococcales	o:Myxococcales, f:"Haliangiaceae"	o:Myxococcales, f:"Haliangiaceae", g:Haliangium													8			3
1433				o:Myxococcales													9		8	1		1
1434				o:Myxococcales	o:Myxococcales, f:"Haliangiaceae"	o:Myxococcales, f:"Haliangiaceae", g:Haliangium					1	3			1		4		6
1435				o:Myxococcales															1
1436				o:Myxococcales	o:Myxococcales, f:Myxococcaceae																1
1437				o:Myxococcales	o:Myxococcales, f:Kofleriaceae	o:Myxococcales, f:Kofleriaceae, g:Kofleria							3										3
1438				o:Myxococcales																		1
1439				o:Myxococcales							6	6			4				38
1440				o:Myxococcales							1				62	2	22		195			5
1441				o:Myxococcales														12			3
1442				o:Myxococcales	o:Myxococcales, f:Polyangiaceae							1			1				78
1443				o:Myxococcales	o:Myxococcales, f:"Haliangiaceae"	o:Myxococcales, f:"Haliangiaceae", g:Haliangium													2
1444				o:Myxococcales	o:Myxococcales, f:Polyangiaceae														5
1445				o:Myxococcales					1						9		4		10	48
1446				o:Myxococcales	o:Myxococcales, f:Phaselicystidaceae																	1
1447				o:Myxococcales	o:Myxococcales, f:Nannocystaceae	o:Myxococcales, f:Nannocystaceae, g:Nannocystis												13
1448				o:Myxococcales														24
1449	Cultured	Genome-sequenced		o:Myxococcales	o:Myxococcales, f:Cystobacteraceae	o:Myxococcales, f:Cystobacteraceae, g:Anaeromyxobacter													2
1450				o:Myxococcales	o:Myxococcales, f:Polyangiaceae	o:Myxococcales, f:Polyangiaceae, g:Chondromyces												82
1451				o:Myxococcales	o:Myxococcales, f:Labilitrichaceae												1
1452				o:Myxococcales	o:Myxococcales, f:Polyangiaceae														4
1453				o:Myxococcales													3
1454				o:Myxococcales	o:Myxococcales, f:"Haliangiaceae"														16
1455				o:Myxococcales													11					18
1456	Cultured	Genome-sequenced		o:Myxococcales	o:Myxococcales, f:Cystobacteraceae							1						6	1		1	6
1457				o:Myxococcales	o:Myxococcales, f:"Haliangiaceae"	o:Myxococcales, f:"Haliangiaceae", g:Haliangium			3										10
1458				o:Myxococcales													3		21		1
1459				o:Myxococcales												20
1460	Cultured			o:Myxococcales	o:Myxococcales, f:Labilitrichaceae	o:Myxococcales, f:Labilitrichaceae, g:Labilithrix													2	1		1
1461				o:Myxococcales														95
1462				o:Myxococcales															4			8
1463				o:Myxococcales											2		29		6	5		6
1464				o:Myxococcales	o:Myxococcales, f:Cystobacteraceae	o:Myxococcales, f:Cystobacteraceae, g:Cystobacter									1
1465				o:Myxococcales	o:Myxococcales, f:Polyangiaceae	o:Myxococcales, f:Polyangiaceae, g:Chondromyces											6
1466				o:Myxococcales	o:Myxococcales, f:Myxococcaceae	o:Myxococcales, f:Myxococcaceae, g:Aggregicoccus						1							16
1467				o:Myxococcales	o:Myxococcales, f:Polyangiaceae														1			1
1468	Cultured	Genome-sequenced		o:Myxococcales	o:Myxococcales, f:Nannocystaceae		18		9		1	17			72		29	8	170	10	3	27
1469				o:Myxococcales	o:Myxococcales, f:"Haliangiaceae"	o:Myxococcales, f:"Haliangiaceae", g:Haliangium													4
1470				o:Myxococcales															1			1
1471				o:Myxococcales	o:Myxococcales, f:Sandaracinaceae	o:Myxococcales, f:Sandaracinaceae, g:Sandaracinus											2			17
1472				o:Myxococcales													3					1
1473				o:Myxococcales	o:Myxococcales, f:Polyangiaceae	o:Myxococcales, f:Polyangiaceae, g:Chondromyces					2								23	1
1474	Cultured	Genome-sequenced		o:Myxococcales												1		5					1
1475	Cultured	Genome-sequenced		o:Myxococcales	o:Myxococcales, f:Sandaracinaceae	o:Myxococcales, f:Sandaracinaceae, g:Sandaracinus														3	2	59
1476				o:Myxococcales	o:Myxococcales, f:Nannocystaceae	o:Myxococcales, f:Nannocystaceae, g:Nannocystis																4
1477	Cultured	Genome-sequenced		o:Myxococcales	o:Myxococcales, f:Polyangiaceae	o:Myxococcales, f:Polyangiaceae, g:Polyangium													4	3
1478	Cultured	Genome-sequenced		o:Myxococcales	o:Myxococcales, f:Polyangiaceae							13			2				11
1479				o:Myxococcales	o:Myxococcales, f:Polyangiaceae													4				2	10
1480				o:Myxococcales	o:Myxococcales, f:"Haliangiaceae"	o:Myxococcales, f:"Haliangiaceae", g:Haliangium													3
1481				o:Myxococcales															1
1482				o:Myxococcales											2				2	4
1483				o:Myxococcales	o:Myxococcales, f:"Haliangiaceae"														1
1484				o:Myxococcales	o:Myxococcales, f:Polyangiaceae														2
1485				o:Myxococcales	o:Myxococcales, f:"Haliangiaceae"	o:Myxococcales, f:"Haliangiaceae", g:Haliangium	165				7	8		4	176		117	3	234	97		27
1486				o:Myxococcales	o:Myxococcales, f:"Haliangiaceae"	o:Myxococcales, f:"Haliangiaceae", g:Haliangium													1
1487				o:Myxococcales	o:Myxococcales, f:"Haliangiaceae"	o:Myxococcales, f:"Haliangiaceae", g:Haliangium													1
1488				o:Myxococcales	o:Myxococcales, f:Myxococcaceae														1			1
1489				o:Myxococcales													13		1
1490				o:Myxococcales															4
1491				o:Myxococcales																1
1492				o:Myxococcales	o:Myxococcales, f:"Haliangiaceae"												3			8
1493				o:Myxococcales	o:Myxococcales, f:Polyangiaceae														7
1494				o:Myxococcales							4	2			17		4	2	207	5		3	2
1495				o:Myxococcales	o:Myxococcales, f:Polyangiaceae											18
1496				o:Myxococcales													1
1497				o:Myxococcales							1								1
1498				o:Myxococcales	o:Myxococcales, f:Polyangiaceae	o:Myxococcales, f:Polyangiaceae, g:Chondromyces									8				3
1499				o:Myxococcales	o:Myxococcales, f:Sandaracinaceae	o:Myxococcales, f:Sandaracinaceae, g:Sandaracinus											4			24
1500				o:Myxococcales	o:Myxococcales, f:Cystobacteraceae																	1
1501				o:Myxococcales			9								6				15	13
1502				o:Myxococcales														4
1503				o:Myxococcales	o:Myxococcales, f:"Haliangiaceae"	o:Myxococcales, f:"Haliangiaceae", g:Haliangium												4
1504				o:Myxococcales	o:Myxococcales, f:Polyangiaceae	o:Myxococcales, f:Polyangiaceae, g:Chondromyces													11			4
1505				o:Myxococcales	o:Myxococcales, f:"Haliangiaceae"	o:Myxococcales, f:"Haliangiaceae", g:Haliangium									1		1		11	1
1506				o:Myxococcales	o:Myxococcales, f:Labilitrichaceae	o:Myxococcales, f:Labilitrichaceae, g:Labilithrix											3		2	1		6
1507				o:Myxococcales															3
1508				o:Myxococcales	o:Myxococcales, f:Polyangiaceae	o:Myxococcales, f:Polyangiaceae, g:Chondromyces													2
1509				o:Myxococcales								3							4
1510				o:Myxococcales	o:Myxococcales, f:"Haliangiaceae"	o:Myxococcales, f:"Haliangiaceae", g:Haliangium											44					2
1511				o:Myxococcales	o:Myxococcales, f:"Haliangiaceae"													3
1512				o:Myxococcales	o:Myxococcales, f:Cystobacteraceae										1		6
1513				o:Myxococcales	o:Myxococcales, f:"Haliangiaceae"	o:Myxococcales, f:"Haliangiaceae", g:Haliangium													1			1
1514				o:Myxococcales													4		6
1515	Cultured	Genome-sequenced		o:Myxococcales							13	1			27				282	9
1516				o:Myxococcales	o:Myxococcales, f:Labilitrichaceae	o:Myxococcales, f:Labilitrichaceae, g:Labilithrix									1							6
1517				o:Myxococcales	o:Myxococcales, f:Cystobacteraceae	o:Myxococcales, f:Cystobacteraceae, g:Anaeromyxobacter									3				1
1518				o:Myxococcales	o:Myxococcales, f:Nannocystaceae	o:Myxococcales, f:Nannocystaceae, g:Nannocystis											1					2
1519				o:Myxococcales															2			4
1520	Cultured	Genome-sequenced		o:Myxococcales	o:Myxococcales, f:Polyangiaceae	o:Myxococcales, f:Polyangiaceae, g:Chondromyces									32
1521				o:Myxococcales															5
1522				o:Myxococcales	o:Myxococcales, f:Sandaracinaceae	o:Myxococcales, f:Sandaracinaceae, g:Sandaracinus												8
1523				o:Myxococcales																		1
1524				o:Myxococcales															3
1525	Cultured	Genome-sequenced		o:Myxococcales	o:Myxococcales, f:Polyangiaceae	o:Myxococcales, f:Polyangiaceae, g:Chondromyces													5			1
1526				o:Myxococcales															20
1527				o:Myxococcales	o:Myxococcales, f:"Haliangiaceae"												2					1
1528				o:Myxococcales	o:Myxococcales, f:Polyangiaceae										2				3
1529	Cultured	Genome-sequenced		o:Myxococcales	o:Myxococcales, f:Polyangiaceae	o:Myxococcales, f:Polyangiaceae, g:Chondromyces					2	1							64			1	2
1530				o:Myxococcales	o:Myxococcales, f:"Haliangiaceae"	o:Myxococcales, f:"Haliangiaceae", g:Haliangium									1				14
1531				o:Myxococcales	o:Myxococcales, f:Sandaracinaceae											4
1532				o:Myxococcales	o:Myxococcales, f:Nannocystaceae												6
1533				o:Myxococcales	o:Myxococcales, f:Nannocystaceae														3
1534	Cultured	Genome-sequenced		o:Myxococcales	o:Myxococcales, f:Polyangiaceae	o:Myxococcales, f:Polyangiaceae, g:Chondromyces	2								6				226	4
1535				o:Myxococcales	o:Myxococcales, f:Polyangiaceae	o:Myxococcales, f:Polyangiaceae, g:Chondromyces											64		28	3		1
1536				o:Myxococcales												3			8
1537				o:Myxococcales								2							1
1538				o:Myxococcales	o:Myxococcales, f:"Haliangiaceae"	o:Myxococcales, f:"Haliangiaceae", g:Haliangium	1		9		9	6		1	69	13	9	1	746	18		3	1
1539				o:Myxococcales																			6
1540				o:Myxococcales														1	2				1
1541				o:Myxococcales	o:Myxococcales, f:Polyangiaceae	o:Myxococcales, f:Polyangiaceae, g:Chondromyces					3
1542				o:Myxococcales											1				6
1543				o:Myxococcales	o:Myxococcales, f:"Haliangiaceae"	o:Myxococcales, f:"Haliangiaceae", g:Haliangium					1				3		14		286			50
1544				o:Myxococcales	o:Myxococcales, f:Sandaracinaceae														6
1545	Cultured			o:Myxococcales	o:Myxococcales, f:Myxococcaceae	o:Myxococcales, f:Myxococcaceae, g:Aggregicoccus													92
1546				o:Myxococcales													1	1				1
1547	Cultured			o:Myxococcales	o:Myxococcales, f:Labilitrichaceae	o:Myxococcales, f:Labilitrichaceae, g:Labilithrix					1								1
1548				o:Myxococcales	o:Myxococcales, f:"Haliangiaceae"	o:Myxococcales, f:"Haliangiaceae", g:Haliangium																1
1549	Cultured			o:Myxococcales	o:Myxococcales, f:Polyangiaceae	o:Myxococcales, f:Polyangiaceae, g:Jahnella													1			1
1550				o:Myxococcales															3	13		2
1551				o:Myxococcales											3				2
1552				o:Myxococcales							1				3		12		82	7		3	1
1553				o:Myxococcales																		1
1554				o:Myxococcales	o:Myxococcales, f:Polyangiaceae														2			1
1555				o:Myxococcales														7
1556				o:Myxococcales	o:Myxococcales, f:Polyangiaceae																3	1
1557				o:Myxococcales													3						1
1558				o:Myxococcales	o:Myxococcales, f:"Haliangiaceae"	o:Myxococcales, f:"Haliangiaceae", g:Haliangium												5
1559				o:Myxococcales													1		5
1560				o:Myxococcales	o:Myxococcales, f:"Haliangiaceae"	o:Myxococcales, f:"Haliangiaceae", g:Haliangium																1
1561				o:Myxococcales	o:Myxococcales, f:Polyangiaceae	o:Myxococcales, f:Polyangiaceae, g:Chondromyces											6		3	1
1562				o:Myxococcales	o:Myxococcales, f:Nannocystaceae	o:Myxococcales, f:Nannocystaceae, g:Nannocystis												7				3
1563				o:Myxococcales	o:Myxococcales, f:Polyangiaceae	o:Myxococcales, f:Polyangiaceae, g:Minicystis						1			31		7		8			3
1564				o:Myxococcales	o:Myxococcales, f:Sandaracinaceae										1
1565				o:Myxococcales	o:Myxococcales, f:Polyangiaceae	o:Myxococcales, f:Polyangiaceae, g:Chondromyces					4				164				389	5
1566				o:Myxococcales							1	2			35		2		39	2		1
1567				o:Myxococcales	o:Myxococcales, f:Sandaracinaceae														1
1568				o:Myxococcales	o:Myxococcales, f:"Haliangiaceae"	o:Myxococcales, f:"Haliangiaceae", g:Haliangium													2
1569				o:Myxococcales													5		3
1570				o:Myxococcales	o:Myxococcales, f:"Haliangiaceae"	o:Myxococcales, f:"Haliangiaceae", g:Haliangium												2
1571				o:Myxococcales	o:Myxococcales, f:Polyangiaceae	o:Myxococcales, f:Polyangiaceae, g:Chondromyces													2
1572				o:Myxococcales															1	1
1573				o:Myxococcales													1
1574				o:Myxococcales										1								6
1575				o:Myxococcales															1
1576				o:Myxococcales	o:Myxococcales, f:"Haliangiaceae"	o:Myxococcales, f:"Haliangiaceae", g:Haliangium													5
1577				o:Myxococcales	o:Myxococcales, f:Polyangiaceae							1			4		34		53	4
1578				o:Myxococcales	o:Myxococcales, f:Polyangiaceae	o:Myxococcales, f:Polyangiaceae, g:Chondromyces											2					7
1579				o:Myxococcales	o:Myxococcales, f:Polyangiaceae												1					7
1580				o:Myxococcales	o:Myxococcales, f:"Haliangiaceae"	o:Myxococcales, f:"Haliangiaceae", g:Haliangium													4			1
1581				o:Myxococcales	o:Myxococcales, f:"Haliangiaceae"	o:Myxococcales, f:"Haliangiaceae", g:Haliangium									3
1582				o:Myxococcales							1								35
1583				o:Myxococcales														4
1584				o:Myxococcales	o:Myxococcales, f:Polyangiaceae	o:Myxococcales, f:Polyangiaceae, g:Chondromyces														1
1585				o:Myxococcales	o:Myxococcales, f:Labilitrichaceae				5		36	21			25		118	5	66	171		24
1586				o:Myxococcales							3									1
1587				o:Myxococcales																		5
1588				o:Myxococcales														35				1
1589				o:Myxococcales	o:Myxococcales, f:"Haliangiaceae"	o:Myxococcales, f:"Haliangiaceae", g:Haliangium											2			1
1590				o:Myxococcales							4	1
1591				o:Myxococcales	o:Myxococcales, f:Labilitrichaceae																	2
1592				o:Myxococcales	o:Myxococcales, f:Polyangiaceae							1
1593				o:Myxococcales	o:Myxococcales, f:"Haliangiaceae"																	2
1594	Cultured	Genome-sequenced		o:Myxococcales	o:Myxococcales, f:Myxococcaceae						4	1					2		16	3		16
1595				o:Myxococcales															1
1596				o:Myxococcales											3				9	1
1597				o:Myxococcales	o:Myxococcales, f:"Haliangiaceae"														4
1598				o:Myxococcales	o:Myxococcales, f:"Haliangiaceae"	o:Myxococcales, f:"Haliangiaceae", g:Haliangium													4	1
1599				o:Myxococcales	o:Myxococcales, f:"Haliangiaceae"	o:Myxococcales, f:"Haliangiaceae", g:Haliangium													2
1600				o:Myxococcales	o:Myxococcales, f:Sandaracinaceae	o:Myxococcales, f:Sandaracinaceae, g:Sandaracinus																	4
1601				o:Myxococcales	o:Myxococcales, f:"Haliangiaceae"														1
1602				o:Myxococcales	o:Myxococcales, f:Polyangiaceae	o:Myxococcales, f:Polyangiaceae, g:Chondromyces					1				2				12
1603				o:Myxococcales	o:Myxococcales, f:Sandaracinaceae	o:Myxococcales, f:Sandaracinaceae, g:Sandaracinus													1
1604				o:Myxococcales															1
1605				o:Myxococcales	o:Myxococcales, f:"Haliangiaceae"	o:Myxococcales, f:"Haliangiaceae", g:Haliangium													6			1
1606	Cultured			o:Myxococcales	o:Myxococcales, f:Polyangiaceae	o:Myxococcales, f:Polyangiaceae, g:Chondromyces													8
1607				o:Myxococcales	o:Myxococcales, f:Cystobacteraceae															1
1608				o:Myxococcales	o:Myxococcales, f:Polyangiaceae																	2
1609				o:Myxococcales	o:Myxococcales, f:Sandaracinaceae														7
1610				o:Myxococcales																		4
1611				o:Myxococcales	o:Myxococcales, f:Myxococcaceae	o:Myxococcales, f:Myxococcaceae, g:Aggregicoccus											2		2	2
1612				o:Myxococcales	o:Myxococcales, f:Myxococcaceae														6
1613				o:Myxococcales															1
1614				o:Myxococcales	o:Myxococcales, f:Polyangiaceae	o:Myxococcales, f:Polyangiaceae, g:Chondromyces									7				1
1615				o:Myxococcales	o:Myxococcales, f:Polyangiaceae		2	5	5		14	40			1				7	5		9	2
1616				o:Myxococcales	o:Myxococcales, f:Sandaracinaceae	o:Myxococcales, f:Sandaracinaceae, g:Sandaracinus													4
1617				o:Myxococcales	o:Myxococcales, f:"Haliangiaceae"	o:Myxococcales, f:"Haliangiaceae", g:Haliangium	2					1
1618				o:Myxococcales															2
1619				o:Myxococcales																20
1620				o:Myxococcales	o:Myxococcales, f:Sandaracinaceae	o:Myxococcales, f:Sandaracinaceae, g:Sandaracinus									38				28
1621				o:Myxococcales	o:Myxococcales, f:"Haliangiaceae"							1			14	7			42	3
1622				o:Myxococcales	o:Myxococcales, f:Polyangiaceae	o:Myxococcales, f:Polyangiaceae, g:Chondromyces					2								6
1623				o:Myxococcales															1
1624				o:Myxococcales	o:Myxococcales, f:Sandaracinaceae												1
1625				o:Myxococcales	o:Myxococcales, f:Sandaracinaceae	o:Myxococcales, f:Sandaracinaceae, g:Sandaracinus									5				4			3
1626				o:Myxococcales	o:Myxococcales, f:Cystobacteraceae	o:Myxococcales, f:Cystobacteraceae, g:Anaeromyxobacter											1
1627	Cultured	Genome-sequenced		o:Myxococcales	o:Myxococcales, f:Polyangiaceae	o:Myxococcales, f:Polyangiaceae, g:Polyangium											5
1628				o:Myxococcales	o:Myxococcales, f:Polyangiaceae														3
1629				o:Myxococcales	o:Myxococcales, f:"Haliangiaceae"	o:Myxococcales, f:"Haliangiaceae", g:Haliangium													1
1630				o:Myxococcales	o:Myxococcales, f:Polyangiaceae				1			1								9		21
1631				o:Myxococcales													2					3
1632				o:Myxococcales	o:Myxococcales, f:"Haliangiaceae"	o:Myxococcales, f:"Haliangiaceae", g:Haliangium									6		1		20	2
1633				o:Myxococcales																		1
1634				o:Myxococcales	o:Myxococcales, f:Polyangiaceae										3		323			3		4
1635				o:Myxococcales	o:Myxococcales, f:Polyangiaceae														1
1636	Cultured			o:Myxococcales	o:Myxococcales, f:Polyangiaceae	o:Myxococcales, f:Polyangiaceae, g:Byssovorax						3			5				4
1637				o:Myxococcales											2				3
1638				o:Myxococcales	o:Myxococcales, f:Polyangiaceae	o:Myxococcales, f:Polyangiaceae, g:Chondromyces									6							1
1639				o:Myxococcales	o:Myxococcales, f:Polyangiaceae												8
1640				o:Myxococcales	o:Myxococcales, f:Sandaracinaceae	o:Myxococcales, f:Sandaracinaceae, g:Sandaracinus									14				16
1641				o:Myxococcales																		4
1642				o:Myxococcales	o:Myxococcales, f:"Haliangiaceae"	o:Myxococcales, f:"Haliangiaceae", g:Haliangium																1
1643				o:Myxococcales	o:Myxococcales, f:Cystobacteraceae														5	3
1644				o:Myxococcales	o:Myxococcales, f:Myxococcaceae														5
1645				o:Myxococcales	o:Myxococcales, f:Nannocystaceae	o:Myxococcales, f:Nannocystaceae, g:Nannocystis												92
1646				o:Myxococcales	o:Myxococcales, f:"Haliangiaceae"							10
1647				o:Myxococcales																		2
1648				o:Myxococcales	o:Myxococcales, f:Polyangiaceae										26					1		1
1649				o:Myxococcales	o:Myxococcales, f:"Haliangiaceae"	o:Myxococcales, f:"Haliangiaceae", g:Haliangium									4
1650	Cultured			o:Myxococcales	o:Myxococcales, f:Polyangiaceae										39				1
1651	Cultured	Genome-sequenced		o:Myxococcales	o:Myxococcales, f:Myxococcaceae						1								5
1652				o:Myxococcales	o:Myxococcales, f:Myxococcaceae						3	1				2			44
1653				o:Myxococcales	o:Myxococcales, f:Kofleriaceae	o:Myxococcales, f:Kofleriaceae, g:Kofleria					1	2					7	18
1654				o:Myxococcales	o:Myxococcales, f:Sandaracinaceae												12
1655	Cultured	Genome-sequenced		o:Myxococcales	o:Myxococcales, f:Polyangiaceae	o:Myxococcales, f:Polyangiaceae, g:Polyangium													2
1656				o:Myxococcales					12		1	1							2			3
1657				o:Myxococcales											1		2		1
1658				o:Myxococcales													3		3
1659				o:Myxococcales																		1
1660				o:Myxococcales															11
1661				o:Myxococcales	o:Myxococcales, f:Polyangiaceae	o:Myxococcales, f:Polyangiaceae, g:Chondromyces												3
1662				o:Myxococcales													4
1663				o:Myxococcales	o:Myxococcales, f:Polyangiaceae	o:Myxococcales, f:Polyangiaceae, g:Polyangium													20
1664				o:Myxococcales	o:Myxococcales, f:"Haliangiaceae"	o:Myxococcales, f:"Haliangiaceae", g:Haliangium													4			2
1665				o:Myxococcales															12	2
1666				o:Myxococcales	o:Myxococcales, f:"Haliangiaceae"	o:Myxococcales, f:"Haliangiaceae", g:Haliangium												21
1667				o:Myxococcales											3		36		3	2		193
1668				o:Myxococcales															52
1669				o:Myxococcales	o:Myxococcales, f:Sandaracinaceae	o:Myxococcales, f:Sandaracinaceae, g:Sandaracinus									30	1	44	2	118	22		11	1
1670				o:Myxococcales																			5
1671				o:Myxococcales																		2
1672				o:Myxococcales	o:Myxococcales, f:"Haliangiaceae"	o:Myxococcales, f:"Haliangiaceae", g:Haliangium					5	1			4				39	2
1673				o:Myxococcales	o:Myxococcales, f:Cystobacteraceae				2		1	3				1		2	4	8
1674				o:Myxococcales						1									1
1675				o:Myxococcales	o:Myxococcales, f:Polyangiaceae														4
1676				o:Myxococcales											9		42		49	6		3
1677				o:Myxococcales													16		7	1
1678				o:Myxococcales	o:Myxococcales, f:"Haliangiaceae"														6
1679				o:Myxococcales	o:Myxococcales, f:Polyangiaceae	o:Myxococcales, f:Polyangiaceae, g:Chondromyces											5
1680				o:Myxococcales	o:Myxococcales, f:Labilitrichaceae	o:Myxococcales, f:Labilitrichaceae, g:Labilithrix					1	1			3		75		33	97	1	27
1681				o:Myxococcales	o:Myxococcales, f:Polyangiaceae														4
1682				o:Myxococcales																	9
1683				o:Myxococcales															1
1684				o:Myxococcales	o:Myxococcales, f:Polyangiaceae							6								4	1	26
1685				o:Myxococcales	o:Myxococcales, f:Myxococcaceae														10
1686				o:Myxococcales	o:Myxococcales, f:"Haliangiaceae"	o:Myxococcales, f:"Haliangiaceae", g:Haliangium													2
1687				o:Myxococcales																		1
1688				o:Myxococcales														23				1
1689				o:Myxococcales	o:Myxococcales, f:Nannocystaceae													1
1690				o:Myxococcales															4
1691				o:Myxococcales													3
1692	Cultured	Genome-sequenced		o:Myxococcales	o:Myxococcales, f:Polyangiaceae	o:Myxococcales, f:Polyangiaceae, g:Polyangium						3					124	3	23	195	2	17
1693				o:Myxococcales	o:Myxococcales, f:Labilitrichaceae														2
1694				o:Myxococcales	o:Myxococcales, f:"Haliangiaceae"	o:Myxococcales, f:"Haliangiaceae", g:Haliangium																2
1695				o:Myxococcales																		1
1696				o:Myxococcales	o:Myxococcales, f:Sandaracinaceae											2
1697				o:Myxococcales	o:Myxococcales, f:Polyangiaceae																	3
1698				o:Myxococcales	o:Myxococcales, f:Myxococcaceae												1
1699	Cultured	Genome-sequenced		o:Myxococcales	o:Myxococcales, f:Polyangiaceae	o:Myxococcales, f:Polyangiaceae, g:Chondromyces					7	22			96				16	5
1700				o:Myxococcales	o:Myxococcales, f:Sandaracinaceae	o:Myxococcales, f:Sandaracinaceae, g:Sandaracinus										3
1701				o:Myxococcales															3
1702				o:Myxococcales	o:Myxococcales, f:Myxococcaceae	o:Myxococcales, f:Myxococcaceae, g:Aggregicoccus														6
1703	Cultured	Genome-sequenced		o:Myxococcales	o:Myxococcales, f:Polyangiaceae	o:Myxococcales, f:Polyangiaceae, g:Polyangium									1
1704				o:Myxococcales	o:Myxococcales, f:Cystobacteraceae	o:Myxococcales, f:Cystobacteraceae, g:Cystobacter											17			4
1705	Cultured	Genome-sequenced		o:Myxococcales	o:Myxococcales, f:Sandaracinaceae	o:Myxococcales, f:Sandaracinaceae, g:Sandaracinus						2							1
1706				o:Myxococcales	o:Myxococcales, f:Kofleriaceae	o:Myxococcales, f:Kofleriaceae, g:Kofleria						1			1		4
1707				o:Myxococcales	o:Myxococcales, f:"Haliangiaceae"	o:Myxococcales, f:"Haliangiaceae", g:Haliangium										1	1		11
1708				o:Myxococcales	o:Myxococcales, f:Nannocystaceae	o:Myxococcales, f:Nannocystaceae, g:Nannocystis					2	13			1				26
1709				o:Myxococcales													5
1710				o:Myxococcales														5
1711				o:Myxococcales															4
1712				o:Myxococcales																1
1713				o:Myxococcales	o:Myxococcales, f:Sandaracinaceae	o:Myxococcales, f:Sandaracinaceae, g:Sandaracinus										80							2
1714				o:Myxococcales	o:Myxococcales, f:Polyangiaceae												2		2			1
1715				o:Myxococcales	o:Myxococcales, f:Polyangiaceae							2							1
1716	Cultured	Genome-sequenced		o:Myxococcales	o:Myxococcales, f:Kofleriaceae							1				121		324					5
1717				o:Myxococcales											1		4		16	9		4	1
1718				o:Myxococcales	o:Myxococcales, f:Polyangiaceae																	4
1719				o:Myxococcales	o:Myxococcales, f:"Haliangiaceae"														1
1720				o:Myxococcales	o:Myxococcales, f:"Haliangiaceae"	o:Myxococcales, f:"Haliangiaceae", g:Haliangium										3
1721				o:Myxococcales															15	6
1722				o:Myxococcales											7	1	1		65	1
1723				o:Myxococcales	o:Myxococcales, f:"Haliangiaceae"	o:Myxococcales, f:"Haliangiaceae", g:Haliangium													2
1724				o:Myxococcales	o:Myxococcales, f:Polyangiaceae	o:Myxococcales, f:Polyangiaceae, g:Chondromyces			1			4			4		3		77	2		2
1725	Cultured	Genome-sequenced		o:Myxococcales					1			1		4					2
1726				o:Myxococcales	o:Myxococcales, f:"Haliangiaceae"	o:Myxococcales, f:"Haliangiaceae", g:Haliangium													4
1727				o:Myxococcales	o:Myxococcales, f:Sandaracinaceae	o:Myxococcales, f:Sandaracinaceae, g:Sandaracinus									4				3
1728				o:Myxococcales	o:Myxococcales, f:Labilitrichaceae										1
1729				o:Myxococcales	o:Myxococcales, f:Phaselicystidaceae	o:Myxococcales, f:Phaselicystidaceae, g:Phaselicystis					1								1
1730				o:Myxococcales	o:Myxococcales, f:Polyangiaceae												10		4
1731				o:Myxococcales	o:Myxococcales, f:"Haliangiaceae"	o:Myxococcales, f:"Haliangiaceae", g:Haliangium											2	2
1732				o:Myxococcales														2		1
1733				o:Myxococcales													1
1734	Cultured	Genome-sequenced		o:Myxococcales	o:Myxococcales, f:Nannocystaceae														2
1735	Cultured	Genome-sequenced		o:Myxococcales	o:Myxococcales, f:Nannocystaceae														6
1736				o:Myxococcales	o:Myxococcales, f:Labilitrichaceae														6			2
1737	Cultured	Genome-sequenced		o:Myxococcales	o:Myxococcales, f:Polyangiaceae	o:Myxococcales, f:Polyangiaceae, g:Chondromyces													2
1738				o:Myxococcales	o:Myxococcales, f:Kofleriaceae										1		1		1
1739				o:Myxococcales	o:Myxococcales, f:Polyangiaceae												1
1740	Cultured	Genome-sequenced		o:Myxococcales	o:Myxococcales, f:Polyangiaceae	o:Myxococcales, f:Polyangiaceae, g:Chondromyces													14			6
1741				o:Myxococcales	o:Myxococcales, f:Cystobacteraceae	o:Myxococcales, f:Cystobacteraceae, g:Anaeromyxobacter									1							2
1742				o:Myxococcales	o:Myxococcales, f:Nannocystaceae													25			3		1
1743				o:Myxococcales	o:Myxococcales, f:Polyangiaceae				4
1744				o:Myxococcales	o:Myxococcales, f:Polyangiaceae		14					9							19			151	1
1745	Cultured	Genome-sequenced		o:Myxococcales	o:Myxococcales, f:Sandaracinaceae	o:Myxococcales, f:Sandaracinaceae, g:Sandaracinus					1	11							1	2		3
1746				o:Myxococcales														40
1747	Cultured	Genome-sequenced		o:Myxococcales	o:Myxococcales, f:Kofleriaceae													7	2
1748	Cultured	Genome-sequenced		o:Myxococcales								16
1749				o:Myxococcales				1									18			1		5
1750				o:Myxococcales	o:Myxococcales, f:Polyangiaceae	o:Myxococcales, f:Polyangiaceae, g:Jahnella																4
1751				o:Myxococcales																6
1752				o:Myxococcales															1
1753				o:Myxococcales	o:Myxococcales, f:Polyangiaceae												6					1
1754				o:Myxococcales	o:Myxococcales, f:"Haliangiaceae"	o:Myxococcales, f:"Haliangiaceae", g:Haliangium					1									1
1755				o:Myxococcales	o:Myxococcales, f:Kofleriaceae										4			3	58				1
1756				o:Myxococcales	o:Myxococcales, f:Polyangiaceae							2							1
1757				o:Myxococcales	o:Myxococcales, f:Polyangiaceae														12
1758				o:Myxococcales												3
1759	Cultured			o:Myxococcales	o:Myxococcales, f:Myxococcaceae						2								2
1760				o:Myxococcales															30
1761				o:Myxococcales	o:Myxococcales, f:"Haliangiaceae"	o:Myxococcales, f:"Haliangiaceae", g:Haliangium													4
1762				o:Myxococcales	o:Myxococcales, f:"Haliangiaceae"	o:Myxococcales, f:"Haliangiaceae", g:Haliangium												9					1
1763				o:Myxococcales	o:Myxococcales, f:Polyangiaceae							3								7		9	1
1764				o:Myxococcales													1			8
1765				o:Myxococcales															15			1
1766				o:Myxococcales											4				24
1767				o:Myxococcales															1
1768				o:Myxococcales													1		3	3
1769				o:Myxococcales	o:Myxococcales, f:"Haliangiaceae"	o:Myxococcales, f:"Haliangiaceae", g:Haliangium													1
1770				o:Myxococcales	o:Myxococcales, f:"Haliangiaceae"																	3
1771				o:Myxococcales													8					2
1772				o:Myxococcales																		4
1773				o:Myxococcales													12	4					2
1774				o:Myxococcales	o:Myxococcales, f:Kofleriaceae														1
1775				o:Myxococcales	o:Myxococcales, f:"Haliangiaceae"	o:Myxococcales, f:"Haliangiaceae", g:Haliangium													5
1776				o:Myxococcales													1		14
1777				o:Myxococcales													2		1	6
1778				o:Myxococcales	o:Myxococcales, f:Polyangiaceae	o:Myxococcales, f:Polyangiaceae, g:Chondromyces											1
1779				o:Myxococcales											96				11
1780				o:Myxococcales	o:Myxococcales, f:Sandaracinaceae	o:Myxococcales, f:Sandaracinaceae, g:Sandaracinus													28
1781				o:Myxococcales																1
1782				o:Myxococcales	o:Myxococcales, f:Polyangiaceae		5
1783				o:Myxococcales	o:Myxococcales, f:"Haliangiaceae"														1
1784				o:Myxococcales															3
1785				o:Myxococcales	o:Myxococcales, f:Cystobacteraceae														2
1786				o:Myxococcales	o:Myxococcales, f:"Haliangiaceae"	o:Myxococcales, f:"Haliangiaceae", g:Haliangium																12
1787	Cultured	Genome-sequenced		o:Myxococcales	o:Myxococcales, f:"Haliangiaceae"	o:Myxococcales, f:"Haliangiaceae", g:Haliangium		7
1788				o:Myxococcales															4
1789	Cultured	Genome-sequenced		o:Myxococcales	o:Myxococcales, f:Myxococcaceae												3					1
1790				o:Myxococcales	o:Myxococcales, f:"Haliangiaceae"	o:Myxococcales, f:"Haliangiaceae", g:Haliangium												18	43		1
1791				o:Myxococcales	o:Myxococcales, f:Kofleriaceae											12
1792				o:Myxococcales												16			14			11
1793				o:Myxococcales								1								2
1794	Cultured	Genome-sequenced		o:Myxococcales	o:Myxococcales, f:Polyangiaceae						2											12
1795				o:Myxococcales	o:Myxococcales, f:Sandaracinaceae	o:Myxococcales, f:Sandaracinaceae, g:Sandaracinus					1	1							3
1796				o:Myxococcales	o:Myxococcales, f:Polyangiaceae						3	9							2			5
1797				o:Myxococcales															34
1798				o:Myxococcales	o:Myxococcales, f:"Haliangiaceae"	o:Myxococcales, f:"Haliangiaceae", g:Haliangium										24
1799				o:Myxococcales	o:Myxococcales, f:Polyangiaceae										30
1800				o:Myxococcales	o:Myxococcales, f:Myxococcaceae	o:Myxococcales, f:Myxococcaceae, g:Aggregicoccus													3
1801				o:Myxococcales	o:Myxococcales, f:"Haliangiaceae"	o:Myxococcales, f:"Haliangiaceae", g:Haliangium														2
1802				o:Myxococcales							3					204
1803				o:Myxococcales	o:Myxococcales, f:"Haliangiaceae"	o:Myxococcales, f:"Haliangiaceae", g:Haliangium						3			3							2
1804				o:Myxococcales			2								4	1			59			1
1805				o:Myxococcales													4				3
1806				o:Myxococcales	o:Myxococcales, f:Labilitrichaceae	o:Myxococcales, f:Labilitrichaceae, g:Labilithrix											8			8		2
1807				o:Myxococcales								3						20
1808				o:Myxococcales	o:Myxococcales, f:Labilitrichaceae	o:Myxococcales, f:Labilitrichaceae, g:Labilithrix			1			5							1	1
1809				o:Myxococcales														27
1810				o:Myxococcales														49
1811	Cultured	Genome-sequenced		o:Myxococcales	o:Myxococcales, f:Polyangiaceae	o:Myxococcales, f:Polyangiaceae, g:Byssovorax			6		4	4			14		8		125	7		17
1812				o:Myxococcales	o:Myxococcales, f:"Haliangiaceae"	o:Myxococcales, f:"Haliangiaceae", g:Haliangium														1
1813				o:Myxococcales	o:Myxococcales, f:Polyangiaceae	o:Myxococcales, f:Polyangiaceae, g:Chondromyces																2
1814				o:Myxococcales	o:Myxococcales, f:Polyangiaceae										23				5
1815				o:Myxococcales	o:Myxococcales, f:Kofleriaceae														5
1816				o:Myxococcales	o:Myxococcales, f:Polyangiaceae												2
1817				o:Myxococcales															1
1818				o:Myxococcales															51			2
1819				o:Myxococcales	o:Myxococcales, f:Cystobacteraceae	o:Myxococcales, f:Cystobacteraceae, g:Cystobacter	20
1820				o:Myxococcales	o:Myxococcales, f:Myxococcaceae												8
1821				o:Myxococcales												8					1
1822				o:Myxococcales	o:Myxococcales, f:Cystobacteraceae	o:Myxococcales, f:Cystobacteraceae, g:Cystobacter														3		2
1823				o:Myxococcales														20
1824				o:Myxococcales																2
1825				o:Myxococcales									1					5
1826				o:Myxococcales	o:Myxococcales, f:"Haliangiaceae"														11
1827				o:Myxococcales															1
1828				o:Myxococcales	o:Myxococcales, f:Polyangiaceae														1
1829				o:Myxococcales	o:Myxococcales, f:Polyangiaceae										1				1		1
1830				o:Myxococcales	o:Myxococcales, f:Sandaracinaceae	o:Myxococcales, f:Sandaracinaceae, g:Sandaracinus					2				160				55	2
1831				o:Myxococcales															31
1832				o:Myxococcales													4
1833				o:Myxococcales	o:Myxococcales, f:Cystobacteraceae															2		176
1834				o:Myxococcales	o:Myxococcales, f:Sandaracinaceae											6
1835				o:Myxococcales	o:Myxococcales, f:"Haliangiaceae"														2
1836				o:Myxococcales	o:Myxococcales, f:Polyangiaceae	o:Myxococcales, f:Polyangiaceae, g:Chondromyces														2
1837				o:Myxococcales	o:Myxococcales, f:Myxococcaceae														1
1838				o:Myxococcales	o:Myxococcales, f:Polyangiaceae	o:Myxococcales, f:Polyangiaceae, g:Chondromyces			4							45
1839				o:Myxococcales															2			1
1840				o:Myxococcales	o:Myxococcales, f:Polyangiaceae	o:Myxococcales, f:Polyangiaceae, g:Sorangium	2
1841				o:Myxococcales	o:Myxococcales, f:Cystobacteraceae														1			1
1842				o:Myxococcales	o:Myxococcales, f:Nannocystaceae										1				1
1843				o:Myxococcales	o:Myxococcales, f:"Haliangiaceae"		1		10		13	27		4	127	18	149	1	281	129	1	37
1844				o:Myxococcales														5
1845				o:Myxococcales	o:Myxococcales, f:Polyangiaceae																	2
1846				o:Myxococcales															1	4
1847				o:Myxococcales													1		6
1848				o:Myxococcales												1			2
1849	Cultured	Genome-sequenced		o:Myxococcales	o:Myxococcales, f:Polyangiaceae	o:Myxococcales, f:Polyangiaceae, g:Chondromyces						2							1
1850				o:Myxococcales											7		2		9
1851				o:Myxococcales													16
1852				o:Myxococcales	o:Myxococcales, f:Polyangiaceae	o:Myxococcales, f:Polyangiaceae, g:Sorangium													7
1853				o:Myxococcales	o:Myxococcales, f:Polyangiaceae													1
1854				o:Myxococcales	o:Myxococcales, f:Polyangiaceae														1			4
1855				o:Myxococcales													1
1856				o:Myxococcales	o:Myxococcales, f:"Haliangiaceae"													2
1857				o:Myxococcales								6								6	1	7
1858				o:Myxococcales														32
1859				o:Myxococcales													1
1860				o:Myxococcales																		1
1861				o:Myxococcales											185		187		20	3		5
1862				o:Myxococcales															1
1863				o:Myxococcales	o:Myxococcales, f:Cystobacteraceae														2
1864				o:Myxococcales													4		5			7
1865				o:Myxococcales							2								1
1866				o:Myxococcales													8
1867	Cultured			o:Myxococcales	o:Myxococcales, f:Polyangiaceae	o:Myxococcales, f:Polyangiaceae, g:Byssovorax													2
1868	Cultured	Genome-sequenced		o:Myxococcales	o:Myxococcales, f:Polyangiaceae	o:Myxococcales, f:Polyangiaceae, g:Polyangium									11		48		27	82		10
1869	Cultured	Genome-sequenced		o:Myxococcales	o:Myxococcales, f:Polyangiaceae	o:Myxococcales, f:Polyangiaceae, g:Polyangium																3
1870				o:Myxococcales													28
1871				o:Myxococcales														4
1872				o:Myxococcales	o:Myxococcales, f:"Haliangiaceae"	o:Myxococcales, f:"Haliangiaceae", g:Haliangium						1
1873				o:Myxococcales											60				7
1874				o:Myxococcales													1					1
1875				o:Myxococcales											1		2		1			1
1876				o:Myxococcales							8	7			141		45		382	17	6	28	3
1877				o:Myxococcales	o:Myxococcales, f:Polyangiaceae	o:Myxococcales, f:Polyangiaceae, g:Chondromyces					1								2
1878				o:Myxococcales													15	1	4	37		2
1879				o:Myxococcales	o:Myxococcales, f:Nannocystaceae		1		4			3			17				32
1880				o:Myxococcales											11				10
1881				o:Myxococcales	o:Myxococcales, f:"Haliangiaceae"	o:Myxococcales, f:"Haliangiaceae", g:Haliangium													62			2
1882				o:Myxococcales								1			1				26
1883	Cultured			o:Myxococcales	o:Myxococcales, f:Cystobacteraceae	o:Myxococcales, f:Cystobacteraceae, g:Cystobacter											18
1884				o:Myxococcales													4
1885				o:Myxococcales															1			9
1886				o:Myxococcales	o:Myxococcales, f:Polyangiaceae														1
1887				o:Myxococcales	o:Myxococcales, f:Polyangiaceae	o:Myxococcales, f:Polyangiaceae, g:Chondromyces									4		2					4
1888				o:Myxococcales	o:Myxococcales, f:Polyangiaceae							2					20		3	6		3
1889	Cultured	Genome-sequenced		o:Myxococcales	o:Myxococcales, f:Polyangiaceae	o:Myxococcales, f:Polyangiaceae, g:Chondromyces					1				2		33		3
1890				o:Myxococcales							1								6	2		1
1891				o:Myxococcales							1	2							1	1
1892				o:Myxococcales																1
1893				o:Myxococcales	o:Myxococcales, f:Phaselicystidaceae														1			8
1894				o:Myxococcales	o:Myxococcales, f:Labilitrichaceae	o:Myxococcales, f:Labilitrichaceae, g:Labilithrix																1
1895				o:Myxococcales												4
1896				o:Myxococcales							1				26				36
1897				o:Myxococcales	o:Myxococcales, f:Polyangiaceae												31
1898				o:Myxococcales	o:Myxococcales, f:Polyangiaceae														9	1
1899				o:Myxococcales													3		2
1900				o:Myxococcales	o:Myxococcales, f:"Haliangiaceae"	o:Myxococcales, f:"Haliangiaceae", g:Haliangium													14
1901				o:Myxococcales	o:Myxococcales, f:Polyangiaceae														8
1902				o:Myxococcales											41			1	10
1903	Cultured			o:Myxococcales	o:Myxococcales, f:Polyangiaceae	o:Myxococcales, f:Polyangiaceae, g:Byssovorax		1												4
1904				o:Myxococcales	o:Myxococcales, f:Labilitrichaceae	o:Myxococcales, f:Labilitrichaceae, g:Labilithrix					19	17			7		161		8	38		47	4
1905				o:Myxococcales														2					1
1906	Cultured	Genome-sequenced		o:Myxococcales	o:Myxococcales, f:"Haliangiaceae"	o:Myxococcales, f:"Haliangiaceae", g:Haliangium											2
1907				o:Myxococcales	o:Myxococcales, f:"Haliangiaceae"													17
1908				o:Myxococcales	o:Myxococcales, f:"Haliangiaceae"	o:Myxococcales, f:"Haliangiaceae", g:Haliangium									10		17		4			4
1909				o:Myxococcales																		5
1910				o:Myxococcales	o:Myxococcales, f:Polyangiaceae	o:Myxococcales, f:Polyangiaceae, g:Jahnella																1
1911				o:Myxococcales	o:Myxococcales, f:Polyangiaceae	o:Myxococcales, f:Polyangiaceae, g:Chondromyces											9		8
1912	Cultured	Genome-sequenced		o:Myxococcales	o:Myxococcales, f:Polyangiaceae	o:Myxococcales, f:Polyangiaceae, g:Polyangium																1
1913				o:Myxococcales															4
1914				o:Myxococcales	o:Myxococcales, f:"Haliangiaceae"												8		1
1915				o:Myxococcales	o:Myxococcales, f:Kofleriaceae	o:Myxococcales, f:Kofleriaceae, g:Kofleria											9
1916				o:Myxococcales																			23
1917				o:Myxococcales	o:Myxococcales, f:"Haliangiaceae"														4
1918				o:Myxococcales	o:Myxococcales, f:Nannocystaceae												2
1919				o:Myxococcales															1
1920				o:Myxococcales	o:Myxococcales, f:Phaselicystidaceae							6							3
1921				o:Myxococcales															8
1922				o:Myxococcales	o:Myxococcales, f:Labilitrichaceae	o:Myxococcales, f:Labilitrichaceae, g:Labilithrix													3
1923				o:Myxococcales															2
1924				o:Myxococcales							2								2
1925				o:Myxococcales	o:Myxococcales, f:Sandaracinaceae	o:Myxococcales, f:Sandaracinaceae, g:Sandaracinus												8
1926				o:Myxococcales	o:Myxococcales, f:"Haliangiaceae"	o:Myxococcales, f:"Haliangiaceae", g:Haliangium									3				11
1927	Cultured	Genome-sequenced		o:Myxococcales	o:Myxococcales, f:Myxococcaceae											2	2	7	106			4	10
1928				o:Myxococcales	o:Myxococcales, f:"Haliangiaceae"	o:Myxococcales, f:"Haliangiaceae", g:Haliangium	2				2				56	11			207	4
1929				o:Myxococcales	o:Myxococcales, f:Polyangiaceae	o:Myxococcales, f:Polyangiaceae, g:Polyangium																3
1930				o:Myxococcales	o:Myxococcales, f:Polyangiaceae	o:Myxococcales, f:Polyangiaceae, g:Jahnella									3
1931				o:Myxococcales	o:Myxococcales, f:Cystobacteraceae														2
1932				o:Myxococcales													1		1			3
1933				o:Myxococcales	o:Myxococcales, f:Polyangiaceae															5
1934				o:Myxococcales	o:Myxococcales, f:Sandaracinaceae	o:Myxococcales, f:Sandaracinaceae, g:Sandaracinus												6			9
1935				o:Myxococcales	o:Myxococcales, f:"Haliangiaceae"	o:Myxococcales, f:"Haliangiaceae", g:Haliangium													2
1936	Cultured	Genome-sequenced		o:Myxococcales	o:Myxococcales, f:Polyangiaceae	o:Myxococcales, f:Polyangiaceae, g:Polyangium																1
1937				o:Myxococcales	o:Myxococcales, f:"Haliangiaceae"	o:Myxococcales, f:"Haliangiaceae", g:Haliangium													1
1938				o:Myxococcales	o:Myxococcales, f:Polyangiaceae														30
1939	Cultured			o:Myxococcales	o:Myxococcales, f:Polyangiaceae	o:Myxococcales, f:Polyangiaceae, g:Jahnella													4	5
1940				o:Myxococcales													9
1941	Cultured	Genome-sequenced		o:Myxococcales															2
1942				o:Myxococcales								7							1
1943				o:Myxococcales	o:Myxococcales, f:Cystobacteraceae	o:Myxococcales, f:Cystobacteraceae, g:Anaeromyxobacter													1
1944				o:Myxococcales													6		38	21
1945	Cultured	Genome-sequenced		o:Myxococcales	o:Myxococcales, f:Kofleriaceae												1					1
1946	Cultured			o:Myxococcales	o:Myxococcales, f:Polyangiaceae									25						4
1947				o:Myxococcales	o:Myxococcales, f:Kofleriaceae										2				10
1948	Cultured			o:Myxococcales	o:Myxococcales, f:Polyangiaceae	o:Myxococcales, f:Polyangiaceae, g:Chondromyces									1				1
1949				o:Myxococcales	o:Myxococcales, f:Sandaracinaceae	o:Myxococcales, f:Sandaracinaceae, g:Sandaracinus													5
1950				o:Myxococcales																5
1951				o:Myxococcales															8			2
1952	Cultured	Genome-sequenced		o:Myxococcales	o:Myxococcales, f:Polyangiaceae	o:Myxococcales, f:Polyangiaceae, g:Byssovorax		2											13
1953				o:Myxococcales	o:Myxococcales, f:Polyangiaceae	o:Myxococcales, f:Polyangiaceae, g:Jahnella											3		26	1
1954				o:Myxococcales	o:Myxococcales, f:"Haliangiaceae"														11
1955				o:Myxococcales																	10
1956				o:Myxococcales	o:Myxococcales, f:Sandaracinaceae	o:Myxococcales, f:Sandaracinaceae, g:Sandaracinus											13		1	22
1957				o:Myxococcales															1
1958				o:Myxococcales	o:Myxococcales, f:Nannocystaceae														10
1959				o:Myxococcales	o:Myxococcales, f:Labilitrichaceae	o:Myxococcales, f:Labilitrichaceae, g:Labilithrix			1								15		82
1960				o:Myxococcales															19
1961				o:Myxococcales	o:Myxococcales, f:"Haliangiaceae"	o:Myxococcales, f:"Haliangiaceae", g:Haliangium											10
1962				o:Myxococcales	o:Myxococcales, f:Polyangiaceae	o:Myxococcales, f:Polyangiaceae, g:Chondromyces													1	3
1963	Cultured	Genome-sequenced		o:Myxococcales			3		1			5							39	6		4
1964				o:Myxococcales	o:Myxococcales, f:Cystobacteraceae																	2
1965				o:Myxococcales	o:Myxococcales, f:"Haliangiaceae"	o:Myxococcales, f:"Haliangiaceae", g:Haliangium													3
1966				o:Myxococcales	o:Myxococcales, f:"Haliangiaceae"	o:Myxococcales, f:"Haliangiaceae", g:Haliangium												3				2
1967				o:Myxococcales	o:Myxococcales, f:Polyangiaceae										9			1	10	2		4
1968				o:Myxococcales	o:Myxococcales, f:Polyangiaceae											31		9				2
1969				o:Myxococcales															8
1970				o:Myxococcales	o:Myxococcales, f:Cystobacteraceae	o:Myxococcales, f:Cystobacteraceae, g:Cystobacter													11
1971				o:Myxococcales	o:Myxococcales, f:Polyangiaceae						1				16		8		38	1		1
1972				o:Myxococcales	o:Myxococcales, f:Nannocystaceae	o:Myxococcales, f:Nannocystaceae, g:Nannocystis					5	9
1973				o:Myxococcales	o:Myxococcales, f:"Haliangiaceae"										115		1		23
1974				o:Myxococcales													1					2
1975				o:Myxococcales																		1
1976				o:Myxococcales	o:Myxococcales, f:"Haliangiaceae"	o:Myxococcales, f:"Haliangiaceae", g:Haliangium												7
1977				o:Myxococcales	o:Myxococcales, f:Labilitrichaceae	o:Myxococcales, f:Labilitrichaceae, g:Labilithrix											2
1978	Cultured	Genome-sequenced		o:Myxococcales	o:Myxococcales, f:Cystobacteraceae	o:Myxococcales, f:Cystobacteraceae, g:Cystobacter					2						3		2	6		8
1979	Cultured			o:Myxococcales	o:Myxococcales, f:Phaselicystidaceae	o:Myxococcales, f:Phaselicystidaceae, g:Phaselicystis													6
1980				o:Myxococcales																		1
1981	Cultured	Genome-sequenced		o:Myxococcales	o:Myxococcales, f:Polyangiaceae	o:Myxococcales, f:Polyangiaceae, g:Chondromyces					1				18	1			11
1982				o:Myxococcales	o:Myxococcales, f:Phaselicystidaceae	o:Myxococcales, f:Phaselicystidaceae, g:Phaselicystis						3
1983				o:Myxococcales																		1
1984	Cultured	Genome-sequenced		o:Myxococcales											3
1985				o:Myxococcales	o:Myxococcales, f:Polyangiaceae	o:Myxococcales, f:Polyangiaceae, g:Chondromyces													18
1986				o:Myxococcales	o:Myxococcales, f:"Haliangiaceae"						1				10		9		14	3		4
1987				o:Myxococcales											6				2
1988				o:Myxococcales	o:Myxococcales, f:"Haliangiaceae"	o:Myxococcales, f:"Haliangiaceae", g:Haliangium											76		7
1989				o:Myxococcales																		3
1990				o:Myxococcales	o:Myxococcales, f:Sandaracinaceae													1	20	6		10
1991				o:Myxococcales	o:Myxococcales, f:Nannocystaceae													51		1
1992				o:Myxococcales	o:Myxococcales, f:Polyangiaceae	o:Myxococcales, f:Polyangiaceae, g:Chondromyces													12
1993				o:Myxococcales	o:Myxococcales, f:Polyangiaceae				1						32				52	1
1994				o:Myxococcales															13
1995	Cultured	Genome-sequenced		o:Myxococcales	o:Myxococcales, f:Polyangiaceae	o:Myxococcales, f:Polyangiaceae, g:Polyangium											1
1996				o:Myxococcales											1
1997				o:Myxococcales														1
1998	Cultured			o:Myxococcales	o:Myxococcales, f:Labilitrichaceae	o:Myxococcales, f:Labilitrichaceae, g:Labilithrix													8
1999				o:Myxococcales	o:Myxococcales, f:Polyangiaceae						2				3		16		193	59		5
[truncated: 4,135 more rows]
