# Supplementary material for: Global Geographic Diversity and Distribution of the Myxobacteria
Source: Microbiol Spectr. 2021 Jul 14;9(1):10.1128/spectrum.00012-21. doi: 10.1128/spectrum.00012-21 (PMC8552515; doi:10.1128/spectrum.00012-21)
Supplement: SUPPLEMENTAL FILE 3 — Download SPECTRUM00012-21_Supp_3_seq3.xlsx, XLSX file, 0.02 MB [file spectrum00012-21_supp_3_seq3.xlsx]

## Sheet: Sheet1
empo_1	Free-living	Free-living	Free-living	Free-living	Free-living	Free-living	Free-living	Free-living	Free-living	Host-associated	Host-associated	Host-associated	Host-associated	Host-associated	Host-associated	Host-associated	Host-associated
empo_2	Non-saline	Saline	Non-saline	Saline	Non-saline	Saline	Non-saline	Saline	Non-saline	Plant	Plant	Plant	Animal	Animal	Animal	Animal	Animal
empo_3	Aerosol (non-saline)	Hypersaline (saline)	Sediment (non-saline)	Sediment (saline)	Surface (non-saline)	Surface (saline)	Water (non-saline)	Water (saline)	Soil (non-saline)	Plant rhizosphere	Plant surface	Plant corpus	Animal corpus	Animal distal gut	Animal proximal gut	Animal secretion	Animal surface
all reads	405000	65000	2720000	2705000	4765000	585000	4770000	3410000	4770000	2760000	4765000	615000	1610000	4765000	1770000	4585000	4935000
o:Myxococcales	2277	126	44310	17820	23506	860	20556	1888	106145	95422	14070	341	266	1633	179	3601	4436
o:Myxococcales, f:Polyangiaceae	210	0	8338	2302	6844	137	5554	173	22554	14357	1967	108	61	329	35	1244	993
o:Myxococcales, f:Cystobacteraceae	1253	0	13262	376	2866	104	2536	431	14425	25911	192	33	12	292	36	359	1085
o:Myxococcales, f:"Haliangiaceae"	414	0	5858	5143	4850	84	2858	60	22890	13656	958	41	32	590	13	428	356
o:Myxococcales, f:Myxococcaceae	41	0	2148	104	398	9	333	28	5263	17854	187	7	1	15	19	103	287
o:Myxococcales, f:Sandaracinaceae	5	0	1051	401	841	129	1914	23	1812	1222	4884	1	19	12	17	45	121
o:Myxococcales, f:Labilitrichaceae	71	0	2287	68	1458	7	810	25	3177	557	0	39	0	113	5	326	172
o:Myxococcales, f:Kofleriaceae	27	23	494	685	371	15	205	24	4829	1688	374	33	5	14	2	83	51
o:Myxococcales, f:Nannocystaceae	21	36	435	1935	308	80	166	440	1046	377	689	13	0	33	0	43	114
o:Myxococcales, f:Phaselicystidaceae	41	0	194	44	92	4	360	11	752	126	31	2	15	6	0	69	71
o:Myxococcales, f:Vulgatibacteraceae	0	0	0	0	0	0	0	0	19	0	0	2	0	11	0	1	0
o:Myxococcales, f:"Haliangiaceae", g:Haliangium	404	0	4577	4541	4118	68	2261	46	18865	10436	785	30	30	571	13	376	276
o:Myxococcales, f:Cystobacteraceae, g:Cystobacter	1186	0	6547	81	1608	14	683	114	2512	10287	0	7	7	48	4	122	469
o:Myxococcales, f:Polyangiaceae, g:Chondromyces	54	0	2439	404	1113	32	784	24	6127	3646	93	11	5	22	6	167	218
o:Myxococcales, f:Cystobacteraceae, g:Anaeromyxobacter	0	0	4467	2	75	3	151	2	616	8720	0	0	0	0	1	8	53
o:Myxococcales, f:Labilitrichaceae, g:Labilithrix	71	0	2050	60	1238	7	660	25	2885	411	0	36	0	100	5	258	130
o:Myxococcales, f:Myxococcaceae, g:Aggregicoccus	14	0	928	47	244	5	151	13	3482	2116	134	1	0	7	2	57	151
o:Myxococcales, f:Sandaracinaceae, g:Sandaracinus	5	0	470	106	548	95	1664	9	1353	891	1580	1	19	11	9	41	83
o:Myxococcales, f:Polyangiaceae, g:Polyangium	9	0	915	44	1199	10	520	13	2001	731	14	11	0	21	0	128	180
o:Myxococcales, f:Polyangiaceae, g:Byssovorax	0	0	197	5	1800	0	136	1	987	1591	0	3	4	87	0	30	18
o:Myxococcales, f:Polyangiaceae, g:Jahnella	39	0	407	1	571	12	501	0	538	213	1454	0	0	12	23	6	12
o:Myxococcales, f:Nannocystaceae, g:Nannocystis	0	2	42	217	64	7	53	10	217	120	401	6	0	11	0	26	30
o:Myxococcales, f:Phaselicystidaceae, g:Phaselicystis	41	0	140	44	54	2	165	11	431	113	2	1	15	3	0	57	61
o:Myxococcales, f:Kofleriaceae, g:Kofleria	0	6	147	311	102	9	31	4	347	27	104	0	0	0	0	5	6
o:Myxococcales, f:Cystobacteraceae, g:Archangium	0	0	84	1	120	0	56	0	694	68	13	2	0	0	1	23	33
o:Myxococcales, f:Polyangiaceae, g:Sorangium	2	0	28	0	64	0	11	2	375	286	0	2	0	4	3	11	31
o:Myxococcales, f:Polyangiaceae, g:Minicystis	0	0	96	5	24	3	75	0	264	182	1	9	11	6	0	10	4
o:Myxococcales, f:Myxococcaceae, g:Myxococcus	19	0	0	0	16	3	35	0	141	9	2	6	0	0	6	8	43
o:Myxococcales, f:Vulgatibacteraceae, g:Vulgatibacter	0	0	0	0	0	0	0	0	19	0	0	2	0	11	0	1	0
o:Myxococcales, f:Nannocystaceae, g:Enhygromyxa	0	0	1	0	7	0	0	0	2	0	0	0	0	0	0	0	0
o:Myxococcales, f:Myxococcaceae, g:Pyxidicoccus	0	0	7	0	0	0	0	0	0	0	0	0	0	0	0	0	0
o:Myxococcales, f:Cystobacteraceae, g:Stigmatella	0	0	0	3	0	0	0	2	0	0	0	0	0	0	0	0	0
empo_1	Free-living	Free-living	Free-living	Free-living	Free-living	Free-living	Free-living	Free-living	Free-living	Host-associated	Host-associated	Host-associated	Host-associated	Host-associated	Host-associated	Host-associated	Host-associated
empo_2	Non-saline	Saline	Non-saline	Saline	Non-saline	Saline	Non-saline	Saline	Non-saline	Plant	Plant	Plant	Animal	Animal	Animal	Animal	Animal
empo_3	Aerosol (non-saline)	Hypersaline (saline)	Sediment (non-saline)	Sediment (saline)	Surface (non-saline)	Surface (saline)	Water (non-saline)	Water (saline)	Soil (non-saline)	Plant rhizosphere	Plant surface	Plant corpus	Animal corpus	Animal distal gut	Animal proximal gut	Animal secretion	Animal surface
o:Myxococcales	0.562222	0.193846	1.62904	0.65878	0.493305	0.147009	0.430943	0.0553666	2.22526	3.45732	0.295278	0.0554472	0.0165217	0.0342707	0.010113	0.0785387	0.0898886	Myxococcales
o:Myxococcales, f:Polyangiaceae	0.0518519	0	0.306544	0.0851017	0.143631	0.0234188	0.116436	0.00507331	0.47283	0.520181	0.0412802	0.017561	0.00378882	0.00690451	0.0019774	0.027132	0.0201216	Polyangiaceae
o:Myxococcales, f:Cystobacteraceae	0.309383	0	0.487574	0.0139002	0.0601469	0.0177778	0.0531656	0.0126393	0.302411	0.938804	0.00402938	0.00536585	0.000745342	0.00612802	0.0020339	0.00782988	0.0219858	Cystobacteraceae
o:Myxococcales, f:"Haliangiaceae"	0.102222	0	0.215368	0.190129	0.101784	0.014359	0.0599161	0.00175953	0.479874	0.494783	0.0201049	0.00666667	0.00198758	0.012382	0.000734463	0.00933479	0.00721378	Haliangiaceae
o:Myxococcales, f:Myxococcaceae	0.0101235	0	0.0789706	0.00384473	0.00835257	0.00153846	0.00698113	0.000821114	0.110335	0.646884	0.00392445	0.00113821	6.21118e-05	0.000314795	0.00107345	0.00224646	0.0058156	Myxococcaceae
o:Myxococcales, f:Sandaracinaceae	0.00123457	0	0.0386397	0.0148244	0.0176495	0.0220513	0.0401258	0.000674487	0.0379874	0.0442754	0.102497	0.000162602	0.00118012	0.000251836	0.000960452	0.000981461	0.00245187	Sandaracinaceae
o:Myxococcales, f:Labilitrichaceae	0.0175309	0	0.0840809	0.00251386	0.0305981	0.00119658	0.0169811	0.000733138	0.0666038	0.0201812	0	0.00634146	0	0.00237146	0.000282486	0.00711014	0.00348531	Labilitrichaceae
o:Myxococcales, f:Kofleriaceae	0.00666667	0.0353846	0.0181618	0.0253235	0.00778594	0.0025641	0.00429769	0.000703812	0.101237	0.0611594	0.0078489	0.00536585	0.000310559	0.000293809	0.000112994	0.00181025	0.00103343	Kofleriaceae
o:Myxococcales, f:Nannocystaceae	0.00518519	0.0553846	0.0159926	0.0715342	0.0064638	0.0136752	0.00348008	0.0129032	0.0219287	0.0136594	0.0144596	0.00211382	0	0.00069255	0	0.000937841	0.00231003	Nannocystaceae
o:Myxococcales, f:Phaselicystidaceae	0.0101235	0	0.00713235	0.00162662	0.00193075	0.000683761	0.00754717	0.000322581	0.0157652	0.00456522	0.000650577	0.000325203	0.000931677	0.000125918	0	0.00150491	0.0014387	Phaselicystidaceae
o:Myxococcales, f:Vulgatibacteraceae	0	0	0	0	0	0	0	0	0.000398323	0	0	0.000325203	0	0.00023085	0	2.18103e-05	0	Vulgatibacteraceae
o:Myxococcales, f:"Haliangiaceae", g:Haliangium	0.0997531	0	0.168272	0.167874	0.0864218	0.0116239	0.0474004	0.00134897	0.395493	0.378116	0.0164743	0.00487805	0.00186335	0.0119832	0.000734463	0.00820065	0.00559271	Haliangiaceae-Haliangium
o:Myxococcales, f:Cystobacteraceae, g:Cystobacter	0.29284	0	0.240699	0.00299445	0.0337461	0.00239316	0.0143187	0.00334311	0.0526625	0.372717	0	0.00113821	0.000434783	0.00100735	0.000225989	0.00266085	0.00950355	Cystobacteraceae-Cystobacter
o:Myxococcales, f:Polyangiaceae, g:Chondromyces	0.0133333	0	0.0896691	0.0149353	0.0233578	0.00547009	0.0164361	0.000703812	0.128449	0.132101	0.00195173	0.00178862	0.000310559	0.0004617	0.000338983	0.00364231	0.00441743	Polyangiaceae-Chondromyces
o:Myxococcales, f:Cystobacteraceae, g:Anaeromyxobacter	0	0	0.164228	7.39372e-05	0.00157398	0.000512821	0.00316562	5.8651e-05	0.012914	0.315942	0	0	0	0	5.64972e-05	0.000174482	0.00107396	Cystobacteraceae-Anaeromyxobacter
o:Myxococcales, f:Labilitrichaceae, g:Labilithrix	0.0175309	0	0.0753676	0.00221811	0.0259811	0.00119658	0.0138365	0.000733138	0.0604822	0.0148913	0	0.00585366	0	0.00209864	0.000282486	0.00562704	0.00263425	Labilitrichaceae-Labilithrix
o:Myxococcales, f:Myxococcaceae, g:Aggregicoccus	0.00345679	0	0.0341176	0.00173752	0.00512067	0.000854701	0.00316562	0.000381232	0.0729979	0.0766667	0.00281217	0.000162602	0	0.000146905	0.000112994	0.00124318	0.00305978	Myxococcaceae-Aggregicoccus
o:Myxococcales, f:Sandaracinaceae, g:Sandaracinus	0.00123457	0	0.0172794	0.00391867	0.0115005	0.0162393	0.0348847	0.00026393	0.0283648	0.0322826	0.0331584	0.000162602	0.00118012	0.00023085	0.000508475	0.00089422	0.00168186	Sandaracinaceae-Sandaracinus
o:Myxococcales, f:Polyangiaceae, g:Polyangium	0.00222222	0	0.0336397	0.00162662	0.0251626	0.0017094	0.0109015	0.000381232	0.0419497	0.0264855	0.000293809	0.00178862	0	0.000440714	0	0.00279171	0.00364742	Polyangiaceae-Polyangium
o:Myxococcales, f:Polyangiaceae, g:Byssovorax	0	0	0.00724265	0.000184843	0.0377754	0	0.00285115	2.93255e-05	0.0206918	0.0576449	0	0.000487805	0.000248447	0.00182581	0	0.000654308	0.000364742	Polyangiaceae-Byssovorax
o:Myxococcales, f:Polyangiaceae, g:Jahnella	0.00962963	0	0.0149632	3.69686e-05	0.0119832	0.00205128	0.0105031	0	0.0112788	0.00771739	0.0305142	0	0	0.000251836	0.00129944	0.000130862	0.000243161	Polyangiaceae-Jahnella
o:Myxococcales, f:Nannocystaceae, g:Nannocystis	0	0.00307692	0.00154412	0.00802218	0.00134313	0.00119658	0.00111111	0.000293255	0.00454927	0.00434783	0.00841553	0.00097561	0	0.00023085	0	0.000567067	0.000607903	Nannocystaceae-Nannocystis
o:Myxococcales, f:Phaselicystidaceae, g:Phaselicystis	0.0101235	0	0.00514706	0.00162662	0.00113326	0.00034188	0.00345912	0.000322581	0.00903564	0.0040942	4.19727e-05	0.000162602	0.000931677	6.29591e-05	0	0.00124318	0.00123607	Phaselicystidaceae-Phaselicystis
o:Myxococcales, f:Kofleriaceae, g:Kofleria	0	0.00923077	0.00540441	0.0114972	0.00214061	0.00153846	0.000649895	0.000117302	0.00727463	0.000978261	0.00218258	0	0	0	0	0.000109051	0.000121581	Kofleriaceae-Kofleria
o:Myxococcales, f:Cystobacteraceae, g:Archangium	0	0	0.00308824	3.69686e-05	0.00251836	0	0.001174	0	0.0145493	0.00246377	0.000272823	0.000325203	0	0	5.64972e-05	0.000501636	0.000668693	Cystobacteraceae-Archangium
o:Myxococcales, f:Polyangiaceae, g:Sorangium	0.000493827	0	0.00102941	0	0.00134313	0	0.000230608	5.8651e-05	0.00786164	0.0103623	0	0.000325203	0	8.39454e-05	0.000169492	0.000239913	0.000628166	Polyangiaceae-Sorangium
o:Myxococcales, f:Polyangiaceae, g:Minicystis	0	0	0.00352941	0.000184843	0.000503673	0.000512821	0.00157233	0	0.00553459	0.0065942	2.09864e-05	0.00146341	0.00068323	0.000125918	0	0.000218103	8.10537e-05	Polyangiaceae-Minicystis
o:Myxococcales, f:Myxococcaceae, g:Myxococcus	0.00469136	0	0	0	0.000335782	0.000512821	0.000733753	0	0.00295597	0.000326087	4.19727e-05	0.00097561	0	0	0.000338983	0.000174482	0.000871327	Myxococcaceae-Myxococcus
o:Myxococcales, f:Vulgatibacteraceae, g:Vulgatibacter	0	0	0	0	0	0	0	0	0.000398323	0	0	0.000325203	0	0.00023085	0	2.18103e-05	0	Vulgatibacteraceae-Vulgatibacter
o:Myxococcales, f:Nannocystaceae, g:Enhygromyxa	0	0	3.67647e-05	0	0.000146905	0	0	0	4.19287e-05	0	0	0	0	0	0	0	0	Nannocystaceae-Enhygromyxa
o:Myxococcales, f:Myxococcaceae, g:Pyxidicoccus	0	0	0.000257353	0	0	0	0	0	0	0	0	0	0	0	0	0	0	Myxococcaceae-Pyxidicoccus
o:Myxococcales, f:Cystobacteraceae, g:Stigmatella	0	0	0	0.000110906	0	0	0	5.8651e-05	0	0	0	0	0	0	0	0	0	Cystobacteraceae-Stigmatella
