# Supplementary material for: Global Geographic Diversity and Distribution of the Myxobacteria
Source: Microbiol Spectr. 2021 Jul 14;9(1):10.1128/spectrum.00012-21. doi: 10.1128/spectrum.00012-21 (PMC8552515; doi:10.1128/spectrum.00012-21)
Supplement: SUPPLEMENTAL FILE 4 — Download SPECTRUM00012-21_Supp_4_seq4.csv, CSV file, 0.01 MB [file spectrum00012-21_supp_4_seq4.csv]

## Sheet: Environmentally superior taxa
Environmentally superior myxobacterial OTU ID	Cultured myxobacteria	Genome-sequenced myxobacteria	o	f	g	Aerosol (non-saline)	Animal corpus	Animal distal gut	Animal proximal gut	Animal secretion	Animal surface	Hypersaline (saline)	Plant corpus	Plant rhizosphere	Plant surface	Sediment (non-saline)	Sediment (saline)	Soil (non-saline)	Surface (non-saline)	Surface (saline)	Water (non-saline)	Water (saline)
52			o:Myxococcales			10		12		92	25		3	390		160	1	1247	596	2	190	1
89			o:Myxococcales											3016		1		207	2			1
148			o:Myxococcales	o:Myxococcales, f:Polyangiaceae						1				327		195		461	10		31
158			o:Myxococcales	o:Myxococcales, f:Polyangiaceae				1		25				110		243		558	20		47
161	Cultured		o:Myxococcales	o:Myxococcales, f:Labilitrichaceae	o:Myxococcales, f:Labilitrichaceae, g:Labilithrix	2		9		54	6			164		323	7	309	204		57	1
261			o:Myxococcales	o:Myxococcales, f:"Haliangiaceae"	o:Myxococcales, f:"Haliangiaceae", g:Haliangium	11		7	2	62	21		2	2058	106	69	5	3327	82		70	2
312	Cultured	Genome-sequenced	o:Myxococcales	o:Myxococcales, f:Cystobacteraceae	o:Myxococcales, f:Cystobacteraceae, g:Cystobacter					9	21			6106		404		1075	7	1	8
379			o:Myxococcales	o:Myxococcales, f:Kofleriaceae		25		1		34	8		16	796	32	39	7	890	56		29	1
439			o:Myxococcales	o:Myxococcales, f:Cystobacteraceae	o:Myxococcales, f:Cystobacteraceae, g:Anaeromyxobacter				1					1992				80
526	Cultured	Genome-sequenced	o:Myxococcales	o:Myxococcales, f:Myxococcaceae	o:Myxococcales, f:Myxococcaceae, g:Aggregicoccus			4		37	105		1	73	88	22	10	1731	116		28	6
722			o:Myxococcales	o:Myxococcales, f:Cystobacteraceae							1			2334				128
766			o:Myxococcales			2				10	2			370	12	272	1	772	54	1	30
998			o:Myxococcales	o:Myxococcales, f:Polyangiaceae	o:Myxococcales, f:Polyangiaceae, g:Chondromyces	9				18	32			1334		538		865	434	12	236	1
2262			o:Myxococcales	o:Myxococcales, f:"Haliangiaceae"	o:Myxococcales, f:"Haliangiaceae", g:Haliangium					7				379		78	1	81	439		6
2276			o:Myxococcales											792		38		105
2561	Cultured	Genome-sequenced	o:Myxococcales	o:Myxococcales, f:Polyangiaceae	o:Myxococcales, f:Polyangiaceae, g:Polyangium	2		4		18	112		4	220		215		549	211	1	86
2597	Cultured	Genome-sequenced	o:Myxococcales			6	3	5		39	40			70	17	51	8	648	60	2	45
2720	Cultured	Genome-sequenced	o:Myxococcales	o:Myxococcales, f:Myxococcaceae					6	5	66			12170		12	8	520	2			2
2748	Cultured	Genome-sequenced	o:Myxococcales			5				3	11			117		43	2	305	30		423
2840			o:Myxococcales	o:Myxococcales, f:Cystobacteraceae	o:Myxococcales, f:Cystobacteraceae, g:Cystobacter			3		22	98		2	388		307	34	398	579	6	369	2
2945	Cultured	Genome-sequenced	o:Myxococcales	o:Myxococcales, f:Cystobacteraceae		44		177	18	156	394		17	1444	143	425	174	7529	319	18	335	241
3064	Cultured		o:Myxococcales	o:Myxococcales, f:Polyangiaceae		2		4		19	6			686		138		1714	61		63	1
3229			o:Myxococcales											1446		48		257	17		17	2
3292			o:Myxococcales	o:Myxococcales, f:"Haliangiaceae"						2	4		1	1169	13	30	9	952	31		61	3
3334			o:Myxococcales	o:Myxococcales, f:"Haliangiaceae"	o:Myxococcales, f:"Haliangiaceae", g:Haliangium			26		44	11		1	1333		297	1	1222	452		103
3709	Cultured	Genome-sequenced	o:Myxococcales	o:Myxococcales, f:Cystobacteraceae	o:Myxococcales, f:Cystobacteraceae, g:Cystobacter						17			815		23	2	122		1	4
3719			o:Myxococcales	o:Myxococcales, f:"Haliangiaceae"		1				1	4			68	23	4	2	766	4		37
3796	Cultured		o:Myxococcales	o:Myxococcales, f:Cystobacteraceae					4	1	11		1	273	4	255	4	1212	76		57
3975			o:Myxococcales	o:Myxococcales, f:Cystobacteraceae	o:Myxococcales, f:Cystobacteraceae, g:Anaeromyxobacter						2			525		2731	1	94	3	1	48	1
4149	Cultured	Genome-sequenced	o:Myxococcales	o:Myxococcales, f:Polyangiaceae	o:Myxococcales, f:Polyangiaceae, g:Byssovorax		1	43		21	4		3	1015		147	1	536	1749		76	1
4365			o:Myxococcales			2				7	7		6	1024		154		1198	70	1	75
4368			o:Myxococcales	o:Myxococcales, f:Cystobacteraceae		2				3	3			230		556	8	379	181	1	131	1
4477			o:Myxococcales	o:Myxococcales, f:"Haliangiaceae"	o:Myxococcales, f:"Haliangiaceae", g:Haliangium					2				964	13	58	5	755	31		15
4603	Cultured	Genome-sequenced	o:Myxococcales	o:Myxococcales, f:Polyangiaceae	o:Myxococcales, f:Polyangiaceae, g:Polyangium			3		36	36			230	2	184	21	346	430	5	238	3
5041	Cultured	Genome-sequenced	o:Myxococcales	o:Myxococcales, f:Polyangiaceae	o:Myxococcales, f:Polyangiaceae, g:Jahnella	4		1		5	6			206		346		430	451	3	77
5293			o:Myxococcales			1				104	3			26	19	1	6	1344	45		3	3
5381			o:Myxococcales	o:Myxococcales, f:Kofleriaceae				9	2	41	12			345	44	17	2	2640	26	1	34	1
5942	Cultured	Genome-sequenced	o:Myxococcales	o:Myxococcales, f:Cystobacteraceae	o:Myxococcales, f:Cystobacteraceae, g:Cystobacter						55			1703		2886	11	544	707	1	128	3
5965			o:Myxococcales	o:Myxococcales, f:Cystobacteraceae										931		3		172
5994			o:Myxococcales	o:Myxococcales, f:Cystobacteraceae	o:Myxococcales, f:Cystobacteraceae, g:Anaeromyxobacter					1	1			3026			1	247
6122			o:Myxococcales											1046		300		125	36	1	75
